# Supplementary material for: Nitrosonium Ion-Catalyzed Oxidative Chlorination of Arenes
Source: J Org Chem. 2026 Jan 5;91(2):892–903. doi: 10.1021/acs.joc.5c01914 (PMC12814551; doi:10.1021/acs.joc.5c01914)
Supplement: Supplementary file 2 [file jo5c01914_si_002.zip]

Archive with 2,204 entries (1,916 files):
- chlorination FID/
- chlorination FID/1,2-dimethoxy-4-nitrobenzene/
- chlorination FID/1,2-dimethoxy-4-nitrobenzene/1/
- chlorination FID/1,2-dimethoxy-4-nitrobenzene/1/acqu
- chlorination FID/1,2-dimethoxy-4-nitrobenzene/1/acqus
- chlorination FID/1,2-dimethoxy-4-nitrobenzene/1/audita.txt
- chlorination FID/1,2-dimethoxy-4-nitrobenzene/1/fid
- chlorination FID/1,2-dimethoxy-4-nitrobenzene/1/format.temp
- chlorination FID/1,2-dimethoxy-4-nitrobenzene/1/fq1list
- chlorination FID/1,2-dimethoxy-4-nitrobenzene/1/pdata/
- chlorination FID/1,2-dimethoxy-4-nitrobenzene/1/pdata/1/
- chlorination FID/1,2-dimethoxy-4-nitrobenzene/1/pdata/1/1i
- chlorination FID/1,2-dimethoxy-4-nitrobenzene/1/pdata/1/1r
- chlorination FID/1,2-dimethoxy-4-nitrobenzene/1/pdata/1/auditp.txt
- chlorination FID/1,2-dimethoxy-4-nitrobenzene/1/pdata/1/integrals.txt
- chlorination FID/1,2-dimethoxy-4-nitrobenzene/1/pdata/1/intrng
- chlorination FID/1,2-dimethoxy-4-nitrobenzene/1/pdata/1/outd
- chlorination FID/1,2-dimethoxy-4-nitrobenzene/1/pdata/1/parm.txt
- chlorination FID/1,2-dimethoxy-4-nitrobenzene/1/pdata/1/peaklist.xml
- chlorination FID/1,2-dimethoxy-4-nitrobenzene/1/pdata/1/peakrng
- chlorination FID/1,2-dimethoxy-4-nitrobenzene/1/pdata/1/peaks
- chlorination FID/1,2-dimethoxy-4-nitrobenzene/1/pdata/1/proc
- chlorination FID/1,2-dimethoxy-4-nitrobenzene/1/pdata/1/procs
- chlorination FID/1,2-dimethoxy-4-nitrobenzene/1/pdata/1/thumb.png
- chlorination FID/1,2-dimethoxy-4-nitrobenzene/1/pdata/1/title
- chlorination FID/1,2-dimethoxy-4-nitrobenzene/1/precom.output
- chlorination FID/1,2-dimethoxy-4-nitrobenzene/1/pulseprogram
- chlorination FID/1,2-dimethoxy-4-nitrobenzene/1/scon2
- chlorination FID/1,2-dimethoxy-4-nitrobenzene/1/shimvalues
- chlorination FID/1,2-dimethoxy-4-nitrobenzene/1/specpar
- chlorination FID/1,2-dimethoxy-4-nitrobenzene/1/uxnmr.info
- chlorination FID/1,2-dimethoxy-4-nitrobenzene/1/uxnmr.par
- chlorination FID/1,2-dimethoxy-4-nitrobenzene/13/
- chlorination FID/1,2-dimethoxy-4-nitrobenzene/13/acqu
- chlorination FID/1,2-dimethoxy-4-nitrobenzene/13/acqus
- chlorination FID/1,2-dimethoxy-4-nitrobenzene/13/audita.txt
- chlorination FID/1,2-dimethoxy-4-nitrobenzene/13/cpdprg2
- chlorination FID/1,2-dimethoxy-4-nitrobenzene/13/fid
- chlorination FID/1,2-dimethoxy-4-nitrobenzene/13/format.temp
- chlorination FID/1,2-dimethoxy-4-nitrobenzene/13/fq1list
- chlorination FID/1,2-dimethoxy-4-nitrobenzene/13/overflow_log_dru1.txt
- chlorination FID/1,2-dimethoxy-4-nitrobenzene/13/pdata/
- chlorination FID/1,2-dimethoxy-4-nitrobenzene/13/pdata/1/
- chlorination FID/1,2-dimethoxy-4-nitrobenzene/13/pdata/1/1i
- chlorination FID/1,2-dimethoxy-4-nitrobenzene/13/pdata/1/1r
- chlorination FID/1,2-dimethoxy-4-nitrobenzene/13/pdata/1/auditp.txt
- chlorination FID/1,2-dimethoxy-4-nitrobenzene/13/pdata/1/outd
- chlorination FID/1,2-dimethoxy-4-nitrobenzene/13/pdata/1/parm.txt
- chlorination FID/1,2-dimethoxy-4-nitrobenzene/13/pdata/1/peaklist.xml
- chlorination FID/1,2-dimethoxy-4-nitrobenzene/13/pdata/1/peakrng
- chlorination FID/1,2-dimethoxy-4-nitrobenzene/13/pdata/1/peaks
- chlorination FID/1,2-dimethoxy-4-nitrobenzene/13/pdata/1/proc
- chlorination FID/1,2-dimethoxy-4-nitrobenzene/13/pdata/1/procs
- chlorination FID/1,2-dimethoxy-4-nitrobenzene/13/pdata/1/thumb.png
- chlorination FID/1,2-dimethoxy-4-nitrobenzene/13/pdata/1/title
- chlorination FID/1,2-dimethoxy-4-nitrobenzene/13/precom.output
- chlorination FID/1,2-dimethoxy-4-nitrobenzene/13/pulseprogram
- chlorination FID/1,2-dimethoxy-4-nitrobenzene/13/scon2
- chlorination FID/1,2-dimethoxy-4-nitrobenzene/13/shimvalues
- chlorination FID/1,2-dimethoxy-4-nitrobenzene/13/specpar
- chlorination FID/1,2-dimethoxy-4-nitrobenzene/13/uxnmr.info
- chlorination FID/1,2-dimethoxy-4-nitrobenzene/13/uxnmr.par
- chlorination FID/1-methoxy-2-methyl-4-nitrobenzene/
- chlorination FID/1-methoxy-2-methyl-4-nitrobenzene/1/
- chlorination FID/1-methoxy-2-methyl-4-nitrobenzene/1/acqu
- chlorination FID/1-methoxy-2-methyl-4-nitrobenzene/1/acqus
- chlorination FID/1-methoxy-2-methyl-4-nitrobenzene/1/audita.txt
- chlorination FID/1-methoxy-2-methyl-4-nitrobenzene/1/fid
- chlorination FID/1-methoxy-2-methyl-4-nitrobenzene/1/format.temp
- chlorination FID/1-methoxy-2-methyl-4-nitrobenzene/1/fq1list
- chlorination FID/1-methoxy-2-methyl-4-nitrobenzene/1/pdata/
- chlorination FID/1-methoxy-2-methyl-4-nitrobenzene/1/pdata/1/
- chlorination FID/1-methoxy-2-methyl-4-nitrobenzene/1/pdata/1/1i
- chlorination FID/1-methoxy-2-methyl-4-nitrobenzene/1/pdata/1/1r
- chlorination FID/1-methoxy-2-methyl-4-nitrobenzene/1/pdata/1/auditp.txt
- chlorination FID/1-methoxy-2-methyl-4-nitrobenzene/1/pdata/1/integrals.txt
- chlorination FID/1-methoxy-2-methyl-4-nitrobenzene/1/pdata/1/intrng
- chlorination FID/1-methoxy-2-methyl-4-nitrobenzene/1/pdata/1/outd
- chlorination FID/1-methoxy-2-methyl-4-nitrobenzene/1/pdata/1/parm.txt
- chlorination FID/1-methoxy-2-methyl-4-nitrobenzene/1/pdata/1/peaklist.xml
- chlorination FID/1-methoxy-2-methyl-4-nitrobenzene/1/pdata/1/peakrng
- chlorination FID/1-methoxy-2-methyl-4-nitrobenzene/1/pdata/1/peaks
- chlorination FID/1-methoxy-2-methyl-4-nitrobenzene/1/pdata/1/proc
- chlorination FID/1-methoxy-2-methyl-4-nitrobenzene/1/pdata/1/procs
- chlorination FID/1-methoxy-2-methyl-4-nitrobenzene/1/pdata/1/thumb.png
- chlorination FID/1-methoxy-2-methyl-4-nitrobenzene/1/pdata/1/title
- chlorination FID/1-methoxy-2-methyl-4-nitrobenzene/1/precom.output
- chlorination FID/1-methoxy-2-methyl-4-nitrobenzene/1/pulseprogram
- chlorination FID/1-methoxy-2-methyl-4-nitrobenzene/1/scon2
- chlorination FID/1-methoxy-2-methyl-4-nitrobenzene/1/shimvalues
- chlorination FID/1-methoxy-2-methyl-4-nitrobenzene/1/specpar
- chlorination FID/1-methoxy-2-methyl-4-nitrobenzene/1/uxnmr.info
- chlorination FID/1-methoxy-2-methyl-4-nitrobenzene/1/uxnmr.par
- chlorination FID/1-methoxy-2-methyl-4-nitrobenzene/13/
- chlorination FID/1-methoxy-2-methyl-4-nitrobenzene/13/acqu
- chlorination FID/1-methoxy-2-methyl-4-nitrobenzene/13/acqus
- chlorination FID/1-methoxy-2-methyl-4-nitrobenzene/13/audita.txt
- chlorination FID/1-methoxy-2-methyl-4-nitrobenzene/13/cpdprg2
- chlorination FID/1-methoxy-2-methyl-4-nitrobenzene/13/fid
- chlorination FID/1-methoxy-2-methyl-4-nitrobenzene/13/format.temp
- chlorination FID/1-methoxy-2-methyl-4-nitrobenzene/13/fq1list
- chlorination FID/1-methoxy-2-methyl-4-nitrobenzene/13/pdata/
- chlorination FID/1-methoxy-2-methyl-4-nitrobenzene/13/pdata/1/
- chlorination FID/1-methoxy-2-methyl-4-nitrobenzene/13/pdata/1/1i
- chlorination FID/1-methoxy-2-methyl-4-nitrobenzene/13/pdata/1/1r
- chlorination FID/1-methoxy-2-methyl-4-nitrobenzene/13/pdata/1/auditp.txt
- chlorination FID/1-methoxy-2-methyl-4-nitrobenzene/13/pdata/1/outd
- chlorination FID/1-methoxy-2-methyl-4-nitrobenzene/13/pdata/1/parm.txt
- chlorination FID/1-methoxy-2-methyl-4-nitrobenzene/13/pdata/1/peaklist.xml
- chlorination FID/1-methoxy-2-methyl-4-nitrobenzene/13/pdata/1/peakrng
- chlorination FID/1-methoxy-2-methyl-4-nitrobenzene/13/pdata/1/peaks
- chlorination FID/1-methoxy-2-methyl-4-nitrobenzene/13/pdata/1/proc
- chlorination FID/1-methoxy-2-methyl-4-nitrobenzene/13/pdata/1/procs
- chlorination FID/1-methoxy-2-methyl-4-nitrobenzene/13/pdata/1/thumb.png
- chlorination FID/1-methoxy-2-methyl-4-nitrobenzene/13/pdata/1/title
- chlorination FID/1-methoxy-2-methyl-4-nitrobenzene/13/precom.output
- chlorination FID/1-methoxy-2-methyl-4-nitrobenzene/13/pulseprogram
- chlorination FID/1-methoxy-2-methyl-4-nitrobenzene/13/scon2
- chlorination FID/1-methoxy-2-methyl-4-nitrobenzene/13/shimvalues
- chlorination FID/1-methoxy-2-methyl-4-nitrobenzene/13/specpar
- chlorination FID/1-methoxy-2-methyl-4-nitrobenzene/13/uxnmr.info
- chlorination FID/1-methoxy-2-methyl-4-nitrobenzene/13/uxnmr.par
- chlorination FID/1-methoxy-4-methyl-2-nitrobenzene/
- chlorination FID/1-methoxy-4-methyl-2-nitrobenzene/1/
- chlorination FID/1-methoxy-4-methyl-2-nitrobenzene/1/acqu
- chlorination FID/1-methoxy-4-methyl-2-nitrobenzene/1/acqus
- chlorination FID/1-methoxy-4-methyl-2-nitrobenzene/1/audita.txt
- chlorination FID/1-methoxy-4-methyl-2-nitrobenzene/1/fid
- chlorination FID/1-methoxy-4-methyl-2-nitrobenzene/1/format.temp
- chlorination FID/1-methoxy-4-methyl-2-nitrobenzene/1/fq1list
- chlorination FID/1-methoxy-4-methyl-2-nitrobenzene/1/pdata/
- chlorination FID/1-methoxy-4-methyl-2-nitrobenzene/1/pdata/1/
- chlorination FID/1-methoxy-4-methyl-2-nitrobenzene/1/pdata/1/1i
- chlorination FID/1-methoxy-4-methyl-2-nitrobenzene/1/pdata/1/1r
- chlorination FID/1-methoxy-4-methyl-2-nitrobenzene/1/pdata/1/auditp.txt
- chlorination FID/1-methoxy-4-methyl-2-nitrobenzene/1/pdata/1/integrals.txt
- chlorination FID/1-methoxy-4-methyl-2-nitrobenzene/1/pdata/1/intrng
- chlorination FID/1-methoxy-4-methyl-2-nitrobenzene/1/pdata/1/outd
- chlorination FID/1-methoxy-4-methyl-2-nitrobenzene/1/pdata/1/parm.txt
- chlorination FID/1-methoxy-4-methyl-2-nitrobenzene/1/pdata/1/peaklist.xml
- chlorination FID/1-methoxy-4-methyl-2-nitrobenzene/1/pdata/1/peakrng
- chlorination FID/1-methoxy-4-methyl-2-nitrobenzene/1/pdata/1/peaks
- chlorination FID/1-methoxy-4-methyl-2-nitrobenzene/1/pdata/1/proc
- chlorination FID/1-methoxy-4-methyl-2-nitrobenzene/1/pdata/1/procs
- chlorination FID/1-methoxy-4-methyl-2-nitrobenzene/1/pdata/1/thumb.png
- chlorination FID/1-methoxy-4-methyl-2-nitrobenzene/1/pdata/1/title
- chlorination FID/1-methoxy-4-methyl-2-nitrobenzene/1/precom.output
- chlorination FID/1-methoxy-4-methyl-2-nitrobenzene/1/pulseprogram
- chlorination FID/1-methoxy-4-methyl-2-nitrobenzene/1/scon2
- chlorination FID/1-methoxy-4-methyl-2-nitrobenzene/1/shimvalues
- chlorination FID/1-methoxy-4-methyl-2-nitrobenzene/1/specpar
- chlorination FID/1-methoxy-4-methyl-2-nitrobenzene/1/uxnmr.info
- chlorination FID/1-methoxy-4-methyl-2-nitrobenzene/1/uxnmr.par
- chlorination FID/1-methoxy-4-methyl-2-nitrobenzene/13/
- chlorination FID/1-methoxy-4-methyl-2-nitrobenzene/13/acqu
- chlorination FID/1-methoxy-4-methyl-2-nitrobenzene/13/acqus
- chlorination FID/1-methoxy-4-methyl-2-nitrobenzene/13/audita.txt
- chlorination FID/1-methoxy-4-methyl-2-nitrobenzene/13/cpdprg2
- chlorination FID/1-methoxy-4-methyl-2-nitrobenzene/13/fid
- chlorination FID/1-methoxy-4-methyl-2-nitrobenzene/13/format.temp
- chlorination FID/1-methoxy-4-methyl-2-nitrobenzene/13/fq1list
- chlorination FID/1-methoxy-4-methyl-2-nitrobenzene/13/pdata/
- chlorination FID/1-methoxy-4-methyl-2-nitrobenzene/13/pdata/1/
- chlorination FID/1-methoxy-4-methyl-2-nitrobenzene/13/pdata/1/1i
- chlorination FID/1-methoxy-4-methyl-2-nitrobenzene/13/pdata/1/1r
- chlorination FID/1-methoxy-4-methyl-2-nitrobenzene/13/pdata/1/assocs
- chlorination FID/1-methoxy-4-methyl-2-nitrobenzene/13/pdata/1/auditp.txt
- chlorination FID/1-methoxy-4-methyl-2-nitrobenzene/13/pdata/1/outd
- chlorination FID/1-methoxy-4-methyl-2-nitrobenzene/13/pdata/1/parm.txt
- chlorination FID/1-methoxy-4-methyl-2-nitrobenzene/13/pdata/1/peaklist.xml
- chlorination FID/1-methoxy-4-methyl-2-nitrobenzene/13/pdata/1/peakrng
- chlorination FID/1-methoxy-4-methyl-2-nitrobenzene/13/pdata/1/peaks
- chlorination FID/1-methoxy-4-methyl-2-nitrobenzene/13/pdata/1/proc
- chlorination FID/1-methoxy-4-methyl-2-nitrobenzene/13/pdata/1/procs
- chlorination FID/1-methoxy-4-methyl-2-nitrobenzene/13/pdata/1/thumb.png
- chlorination FID/1-methoxy-4-methyl-2-nitrobenzene/13/pdata/1/title
- chlorination FID/1-methoxy-4-methyl-2-nitrobenzene/13/precom.output
- chlorination FID/1-methoxy-4-methyl-2-nitrobenzene/13/pulseprogram
- chlorination FID/1-methoxy-4-methyl-2-nitrobenzene/13/scon2
- chlorination FID/1-methoxy-4-methyl-2-nitrobenzene/13/shimvalues
- chlorination FID/1-methoxy-4-methyl-2-nitrobenzene/13/specpar
- chlorination FID/1-methoxy-4-methyl-2-nitrobenzene/13/uxnmr.info
- chlorination FID/1-methoxy-4-methyl-2-nitrobenzene/13/uxnmr.par
- chlorination FID/2,4-dimethoxy-1-nitrobenzene/
- chlorination FID/2,4-dimethoxy-1-nitrobenzene/1/
- chlorination FID/2,4-dimethoxy-1-nitrobenzene/1/acqu
- chlorination FID/2,4-dimethoxy-1-nitrobenzene/1/acqus
- chlorination FID/2,4-dimethoxy-1-nitrobenzene/1/audita.txt
- chlorination FID/2,4-dimethoxy-1-nitrobenzene/1/fid
- chlorination FID/2,4-dimethoxy-1-nitrobenzene/1/format.temp
- chlorination FID/2,4-dimethoxy-1-nitrobenzene/1/fq1list
- chlorination FID/2,4-dimethoxy-1-nitrobenzene/1/pdata/
- chlorination FID/2,4-dimethoxy-1-nitrobenzene/1/pdata/1/
- chlorination FID/2,4-dimethoxy-1-nitrobenzene/1/pdata/1/1i
- chlorination FID/2,4-dimethoxy-1-nitrobenzene/1/pdata/1/1r
- chlorination FID/2,4-dimethoxy-1-nitrobenzene/1/pdata/1/auditp.txt
- chlorination FID/2,4-dimethoxy-1-nitrobenzene/1/pdata/1/integrals.txt
- chlorination FID/2,4-dimethoxy-1-nitrobenzene/1/pdata/1/intrng
- chlorination FID/2,4-dimethoxy-1-nitrobenzene/1/pdata/1/outd
- chlorination FID/2,4-dimethoxy-1-nitrobenzene/1/pdata/1/parm.txt
- chlorination FID/2,4-dimethoxy-1-nitrobenzene/1/pdata/1/peaklist.xml
- chlorination FID/2,4-dimethoxy-1-nitrobenzene/1/pdata/1/peakrng
- chlorination FID/2,4-dimethoxy-1-nitrobenzene/1/pdata/1/peaks
- chlorination FID/2,4-dimethoxy-1-nitrobenzene/1/pdata/1/proc
- chlorination FID/2,4-dimethoxy-1-nitrobenzene/1/pdata/1/procs
- chlorination FID/2,4-dimethoxy-1-nitrobenzene/1/pdata/1/thumb.png
- chlorination FID/2,4-dimethoxy-1-nitrobenzene/1/pdata/1/title
- chlorination FID/2,4-dimethoxy-1-nitrobenzene/1/precom.output
- chlorination FID/2,4-dimethoxy-1-nitrobenzene/1/pulseprogram
- chlorination FID/2,4-dimethoxy-1-nitrobenzene/1/scon2
- chlorination FID/2,4-dimethoxy-1-nitrobenzene/1/shimvalues
- chlorination FID/2,4-dimethoxy-1-nitrobenzene/1/specpar
- chlorination FID/2,4-dimethoxy-1-nitrobenzene/1/uxnmr.info
- chlorination FID/2,4-dimethoxy-1-nitrobenzene/1/uxnmr.par
- chlorination FID/2,4-dimethoxy-1-nitrobenzene/13/
- chlorination FID/2,4-dimethoxy-1-nitrobenzene/13/acqu
- chlorination FID/2,4-dimethoxy-1-nitrobenzene/13/acqus
- chlorination FID/2,4-dimethoxy-1-nitrobenzene/13/audita.txt
- chlorination FID/2,4-dimethoxy-1-nitrobenzene/13/cpdprg2
- chlorination FID/2,4-dimethoxy-1-nitrobenzene/13/fid
- chlorination FID/2,4-dimethoxy-1-nitrobenzene/13/format.temp
- chlorination FID/2,4-dimethoxy-1-nitrobenzene/13/fq1list
- chlorination FID/2,4-dimethoxy-1-nitrobenzene/13/pdata/
- chlorination FID/2,4-dimethoxy-1-nitrobenzene/13/pdata/1/
- chlorination FID/2,4-dimethoxy-1-nitrobenzene/13/pdata/1/1i
- chlorination FID/2,4-dimethoxy-1-nitrobenzene/13/pdata/1/1r
- chlorination FID/2,4-dimethoxy-1-nitrobenzene/13/pdata/1/assocs
- chlorination FID/2,4-dimethoxy-1-nitrobenzene/13/pdata/1/auditp.txt
- chlorination FID/2,4-dimethoxy-1-nitrobenzene/13/pdata/1/outd
- chlorination FID/2,4-dimethoxy-1-nitrobenzene/13/pdata/1/parm.txt
- chlorination FID/2,4-dimethoxy-1-nitrobenzene/13/pdata/1/peaklist.xml
- chlorination FID/2,4-dimethoxy-1-nitrobenzene/13/pdata/1/peakrng
- chlorination FID/2,4-dimethoxy-1-nitrobenzene/13/pdata/1/peaks
- chlorination FID/2,4-dimethoxy-1-nitrobenzene/13/pdata/1/proc
- chlorination FID/2,4-dimethoxy-1-nitrobenzene/13/pdata/1/procs
- chlorination FID/2,4-dimethoxy-1-nitrobenzene/13/pdata/1/thumb.png
- chlorination FID/2,4-dimethoxy-1-nitrobenzene/13/pdata/1/title
- chlorination FID/2,4-dimethoxy-1-nitrobenzene/13/precom.output
- chlorination FID/2,4-dimethoxy-1-nitrobenzene/13/pulseprogram
- chlorination FID/2,4-dimethoxy-1-nitrobenzene/13/scon2
- chlorination FID/2,4-dimethoxy-1-nitrobenzene/13/shimvalues
- chlorination FID/2,4-dimethoxy-1-nitrobenzene/13/specpar
- chlorination FID/2,4-dimethoxy-1-nitrobenzene/13/uxnmr.info
- chlorination FID/2,4-dimethoxy-1-nitrobenzene/13/uxnmr.par
- chlorination FID/2a/
- chlorination FID/2a/1/
- chlorination FID/2a/1/acqu
- chlorination FID/2a/1/acqus
- chlorination FID/2a/1/audita.txt
- chlorination FID/2a/1/fid
- chlorination FID/2a/1/format.temp
- chlorination FID/2a/1/pdata/
- chlorination FID/2a/1/pdata/1/
- chlorination FID/2a/1/pdata/1/1i
- chlorination FID/2a/1/pdata/1/1r
- chlorination FID/2a/1/pdata/1/auditp.txt
- chlorination FID/2a/1/pdata/1/integrals.txt
- chlorination FID/2a/1/pdata/1/intrng
- chlorination FID/2a/1/pdata/1/outd
- chlorination FID/2a/1/pdata/1/parm.txt
- chlorination FID/2a/1/pdata/1/peaklist.xml
- chlorination FID/2a/1/pdata/1/peakrng
- chlorination FID/2a/1/pdata/1/peaks
- chlorination FID/2a/1/pdata/1/proc
- chlorination FID/2a/1/pdata/1/procs
- chlorination FID/2a/1/pdata/1/title
- chlorination FID/2a/1/pulseprogram
- chlorination FID/2a/1/scon2
- chlorination FID/2a/1/uxnmr.par
- chlorination FID/2a/13/
- chlorination FID/2a/13/acqu
- chlorination FID/2a/13/acqus
- chlorination FID/2a/13/audita.txt
- chlorination FID/2a/13/cpdprg2
- chlorination FID/2a/13/fid
- chlorination FID/2a/13/format.temp
- chlorination FID/2a/13/pdata/
- chlorination FID/2a/13/pdata/1/
- chlorination FID/2a/13/pdata/1/1i
- chlorination FID/2a/13/pdata/1/1r
- chlorination FID/2a/13/pdata/1/auditp.txt
- chlorination FID/2a/13/pdata/1/outd
- chlorination FID/2a/13/pdata/1/parm.txt
- chlorination FID/2a/13/pdata/1/peaklist.xml
- chlorination FID/2a/13/pdata/1/peakrng
- chlorination FID/2a/13/pdata/1/peaks
- chlorination FID/2a/13/pdata/1/proc
- chlorination FID/2a/13/pdata/1/procs
- chlorination FID/2a/13/pdata/1/title
- chlorination FID/2a/13/pulseprogram
- chlorination FID/2a/13/scon2
- chlorination FID/2a/13/uxnmr.par
- chlorination FID/2aA/
- chlorination FID/2aA/1/
- chlorination FID/2aA/1/acqu
- chlorination FID/2aA/1/acqus
- chlorination FID/2aA/1/audita.txt
- chlorination FID/2aA/1/fid
- chlorination FID/2aA/1/format.temp
- chlorination FID/2aA/1/pdata/
[truncated: 1,904 more entries]
