# Supplementary material for: Nitrosonium Ion-Catalyzed Oxidative Chlorination of Arenes
Source: J Org Chem. 2026 Jan 5;91(2):892–903. doi: 10.1021/acs.joc.5c01914 (PMC12814551; doi:10.1021/acs.joc.5c01914)
Supplement: Supplementary file 2 [file jo5c01914_si_002.zip › chlorination FID/1,2-dimethoxy-4-nitrobenzene/1/audita.txt]

##TITLE= Audit trail, TopSpin 3.7.0
##JCAMPDX= 5.01
##ORIGIN= Bruker BioSpin GmbH
##OWNER= hou lab
$$ D:/hou lab/hou-28/chlorination-1/197/audita.txt
##AUDIT TRAIL=  $$ (NUMBER, WHEN, WHO, WHERE, PROCESS, VERSION, WHAT)
(   1,<2025-07-10 17:12:15.997 +0800>,<hou lab>,<DESKTOP-H6OGDOM>,<go4>,<TopSpin 3.7.0>,
      <created by zg on data set with UUID 'd45efb0a-5d6d-11f0-ab17-246a0e80b46f'
       started at 2025-07-10 17:11:14.484 +0800,
       POWCHK enabled, PULCHK disabled,
       completed at 2025-07-10 17:12:15.981 +0800

       configuration hash MD5:
       63 27 FC 99 48 87 93 2D 37 65 B3 59 F2 E8 E5 45
       data hash MD5: 16K
       04 E5 AA 94 02 25 F6 4B C2 71 C2 F0 DD 32 C7 D5>)
##END=

$$ hash MD5
$$ 67 07 E5 70 60 F8 06 70 E8 C6 D8 46 0F 8F 08 9E
