# Supplementary material for: Nitrosonium Ion-Catalyzed Oxidative Chlorination of Arenes
Source: J Org Chem. 2026 Jan 5;91(2):892–903. doi: 10.1021/acs.joc.5c01914 (PMC12814551; doi:10.1021/acs.joc.5c01914)
Supplement: Supplementary file 2 [file jo5c01914_si_002.zip › chlorination FID/1,2-dimethoxy-4-nitrobenzene/1/pdata/1/auditp.txt]

##TITLE= Audit trail, TopSpin 3.7.0
##JCAMPDX= 5.01
##ORIGIN= Bruker BioSpin GmbH
##OWNER= hou lab
$$ D:/hou lab/hou-28/chlorination-1/197/pdata/1/auditp.txt
##AUDIT TRAIL=  $$ (NUMBER, WHEN, WHO, WHERE, PROCESS, VERSION, WHAT)
(   1,<2025-07-10 17:12:15.997 +0800>,<hou lab>,<DESKTOP-H6OGDOM>,<go4>,<TopSpin 3.7.0>,
      <created by zg on data set with UUID 'd45efb0a-5d6d-11f0-ab17-246a0e80b46f'
       started at 2025-07-10 17:11:14.484 +0800,
       POWCHK enabled, PULCHK disabled,
       completed at 2025-07-10 17:12:15.981 +0800

       configuration hash MD5:
       63 27 FC 99 48 87 93 2D 37 65 B3 59 F2 E8 E5 45
       data hash MD5: 16K
       04 E5 AA 94 02 25 F6 4B C2 71 C2 F0 DD 32 C7 D5>)
(   2,<2025-07-10 17:12:26.321 +0800>,<hou lab>,<DESKTOP-H6OGDOM>,<proc1d>,<TopSpin 3.7.0>,
      <Start of raw data processing
       em LB = 0.1 SI = 16K 
       data hash MD5: 16K
       E8 20 86 2C 56 AA ED 35 04 BC D8 E5 D1 D1 43 11>)
(   3,<2025-07-10 17:12:26.371 +0800>,<hou lab>,<DESKTOP-H6OGDOM>,<proc1d>,<TopSpin 3.7.0>,
      <ft FT_mod = 6 PKNL = 1 SI = 16K 
       data hash MD5: 16K
       3B 6A F6 07 18 FB D7 62 BD A5 6B 5C 94 DC 8E 3C>)
(   4,<2025-07-10 17:12:26.463 +0800>,<hou lab>,<DESKTOP-H6OGDOM>,<proc1d>,<TopSpin 3.7.0>,
      <apk 
       data hash MD5: 16K
       51 AD 4D A4 EF AE CB 69 81 0F 8C FF 47 6E BE E5>)
(   5,<2025-07-10 17:12:26.510 +0800>,<hou lab>,<DESKTOP-H6OGDOM>,<proc1d>,<TopSpin 3.7.0>,
      <abs n ABSG = 5 
       data hash MD5: 16K
       74 8B 7F 59 1A 12 22 62 F3 5C BB D0 BF 99 07 C0>)
##END=

$$ hash MD5
$$ 47 3E 36 87 39 ED C7 C9 87 35 DD 7F 09 D3 7D 60
