# Supplementary material for: Nitrosonium Ion-Catalyzed Oxidative Chlorination of Arenes
Source: J Org Chem. 2026 Jan 5;91(2):892–903. doi: 10.1021/acs.joc.5c01914 (PMC12814551; doi:10.1021/acs.joc.5c01914)
Supplement: Supplementary file 2 [file jo5c01914_si_002.zip › chlorination FID/1,2-dimethoxy-4-nitrobenzene/1/pdata/1/integrals.txt]

   Current data set:
   NAME =	chlorination-1	EXPNO =	197	PROCNO = 1
   USER =	NMR 300	DU    =	C:/topspin

   Number   Integrated Region     Integral
     1      7.917      7.836         1.00000
     2      7.731      7.672         1.00048
     3      6.919      6.838         1.04137
     4      3.961      3.939         3.03707
     5      3.937      3.908         3.02895
