# Supplementary material for: Nitrosonium Ion-Catalyzed Oxidative Chlorination of Arenes
Source: J Org Chem. 2026 Jan 5;91(2):892–903. doi: 10.1021/acs.joc.5c01914 (PMC12814551; doi:10.1021/acs.joc.5c01914)
Supplement: Supplementary file 2 [file jo5c01914_si_002.zip › chlorination FID/1,2-dimethoxy-4-nitrobenzene/1/pdata/1/intrng]

A 1.0 #regions in PPM
# low field   high field  bias        slope
  7.916535391806941  7.836055533537132  -0.0  -0.0  # for region 1
  7.731431717786379  7.672413155055185  -0.0  -0.0  # for region 2
  6.918585149261302  6.838105290991492  -0.0  -0.0  # for region 3
  3.961098748040005  3.938747111336148  -0.0  -0.0  # for region 4
  3.9368034907532037  3.907649182009043  -0.0  -0.0  # for region 5
