# Supplementary material for: Nitrosonium Ion-Catalyzed Oxidative Chlorination of Arenes
Source: J Org Chem. 2026 Jan 5;91(2):892–903. doi: 10.1021/acs.joc.5c01914 (PMC12814551; doi:10.1021/acs.joc.5c01914)
Supplement: Supplementary file 2 [file jo5c01914_si_002.zip › chlorination FID/1,2-dimethoxy-4-nitrobenzene/1/pdata/1/parm.txt]

NAME     chlorination-1                
EXPNO               197                
PROCNO                1                
Date_          20250710                
Time              17.12 h              
INSTRUM           spect                
PROBHD   Z104275_0051 (                
PULPROG            zg30                
TD                16384                
SOLVENT           CDCl3                
NS                   16                
DS                    0                
SWH            4807.692 Hz             
FIDRES         0.586877 Hz             
AQ            1.7039860 sec            
RG                 80.6                
DW              104.000 usec           
DE                 6.50 usec           
TE                300.0 K              
D1           2.00000000 sec            
TD0                   1                
SFO1        300.1801012 MHz            
NUC1                 1H                
P0                 3.90 usec           
P1                11.70 usec           
SI                16384                
SF          300.1780073 MHz            
WDW                  EM                
SSB                   0                
LB                 0.10 Hz             
GB                    0                
PC                 1.00                
