# Supplementary material for: Nitrosonium Ion-Catalyzed Oxidative Chlorination of Arenes
Source: J Org Chem. 2026 Jan 5;91(2):892–903. doi: 10.1021/acs.joc.5c01914 (PMC12814551; doi:10.1021/acs.joc.5c01914)
Supplement: Supplementary file 2 [file jo5c01914_si_002.zip › chlorination FID/1,2-dimethoxy-4-nitrobenzene/1/pdata/1/peaklist.xml]

<?xml version="1.0" encoding="UTF-8"?>
<PeakList>
  <PeakList1D>
    <PeakList1DHeader creator="NMR 300" date="2025-07-10T17:47:17" expNo="197" name="chlorination-1" owner="" procNo="1" source="C:/topspin">
      <PeakPickDetails>F1=7.965ppm, F2=7.791ppm, MI=0.77cm, MAXI=1.52cm, PC=1.000
      </PeakPickDetails>
    </PeakList1DHeader>
    <Peak1D F1="7.8892" intensity="1.2" type="0"/>
    <Peak1D F1="7.8805" intensity="1.3" type="0"/>
    <Peak1D F1="7.8596" intensity="1.23" type="0"/>
    <Peak1D F1="7.8509" intensity="1.34" type="0"/>
  </PeakList1D>
  <PeakList1D>
    <PeakList1DHeader creator="NMR 300" date="2025-07-10T17:47:17" expNo="197" name="chlorination-1" owner="" procNo="1" source="C:/topspin">
      <PeakPickDetails>F1=7.791ppm, F2=7.598ppm, MI=1.81cm, MAXI=2.80cm, PC=1.000
      </PeakPickDetails>
    </PeakList1DHeader>
    <Peak1D F1="7.6994" intensity="2.28" type="0"/>
    <Peak1D F1="7.6908" intensity="2.08" type="0"/>
  </PeakList1D>
  <PeakList1D>
    <PeakList1DHeader creator="NMR 300" date="2025-07-10T17:47:17" expNo="197" name="chlorination-1" owner="" procNo="1" source="C:/topspin">
      <PeakPickDetails>F1=7.279ppm, F2=7.202ppm, MI=-0.19cm, MAXI=0.64cm, PC=1.000
      </PeakPickDetails>
    </PeakList1DHeader>
    <Peak1D F1="7.26" intensity="0.12" type="0"/>
  </PeakList1D>
  <PeakList1D>
    <PeakList1DHeader creator="NMR 300" date="2025-07-10T17:47:17" expNo="197" name="chlorination-1" owner="" procNo="1" source="C:/topspin">
      <PeakPickDetails>F1=6.970ppm, F2=6.796ppm, MI=2.03cm, MAXI=2.91cm, PC=1.000
      </PeakPickDetails>
    </PeakList1DHeader>
    <Peak1D F1="6.8973" intensity="2.47" type="0"/>
    <Peak1D F1="6.8676" intensity="2.3" type="0"/>
  </PeakList1D>
  <PeakList1D>
    <PeakList1DHeader creator="NMR 300" date="2025-07-10T17:47:17" expNo="197" name="chlorination-1" owner="" procNo="1" source="C:/topspin">
      <PeakPickDetails>F1=4.016ppm, F2=3.726ppm, MI=13.68cm, MAXI=15.35cm, PC=1.000
      </PeakPickDetails>
    </PeakList1DHeader>
    <Peak1D F1="3.9478" intensity="15.0" type="0"/>
    <Peak1D F1="3.9252" intensity="14.72" type="0"/>
  </PeakList1D>
</PeakList>
