# Supplementary material for: Nitrosonium Ion-Catalyzed Oxidative Chlorination of Arenes
Source: J Org Chem. 2026 Jan 5;91(2):892–903. doi: 10.1021/acs.joc.5c01914 (PMC12814551; doi:10.1021/acs.joc.5c01914)
Supplement: Supplementary file 2 [file jo5c01914_si_002.zip › chlorination FID/1,2-dimethoxy-4-nitrobenzene/1/pdata/1/peakrng]

P    #regions in PPM
# 2025-07-10 17:47:18 +0800  USER@SF_PC
# low field   high field   mi   maxi
  7.964625453176551  7.790851806925427  0.773  1.519  # for region 1
  7.790851806925427  7.59776997775751  1.813  2.799  # for region 2
  7.279184959630448  7.2019522279632815  -0.187  0.640  # for region 3
  6.970254032961782  6.796480386710657  2.026  2.906  # for region 4
  4.016102046692661  3.7264793029407866  13.675  15.355  # for region 5
