# Supplementary material for: Nitrosonium Ion-Catalyzed Oxidative Chlorination of Arenes
Source: J Org Chem. 2026 Jan 5;91(2):892–903. doi: 10.1021/acs.joc.5c01914 (PMC12814551; doi:10.1021/acs.joc.5c01914)
Supplement: Supplementary file 2 [file jo5c01914_si_002.zip › chlorination FID/1,2-dimethoxy-4-nitrobenzene/1/shimvalues]

# Thu Jul 10 17:12:15 2025
#$$PROBEIDENTIFIER=Z104275_0051
#$$PROBENAME=PA BBO 300S1 BBF-H-D-05 Z
#$$SHIMID=313232
#
# Active Shim Gradients
#
Z           		-6713           
Z2          		1492            
Z3          		16823           
Z4          		29043           
Z5          		-2743           
Z6          		-9450           
X           		-4560           
XZ          		-8793           
XZ2         		-14357          
XZ3         		10833           
Y           		-787            
YZ          		2489            
YZ2         		-6715           
YZ3         		8301            
XY          		346             
XYZ         		-32426          
(X2-Y2)     		-1528           
(X2-Y2)Z    		-18078          
X3          		-11693          
Y3          		-3876           
#
# Lock Parameter
#
FIELD		1025.986
LOCKPHASE		63.400  
LOCKPOWER		-20.000 
LOCKGAIN		109.800 
LOCKDC		-74.900 
LOCKSHIFT		7.240   
LOOPGAIN		-12.000 
LOOPTIME		0.400   
LOOPFILTER		100.000 
#
IEEE64_VERSION_CODE 1
#
# Shim currents 
#
SHIM_SETTING [1 ]  -3255.80500001  
SHIM_SETTING [2 ]  738.54000000    
SHIM_SETTING [3 ]  8848.89800000   
SHIM_SETTING [4 ]  15276.61800000  
SHIM_SETTING [5 ]  -1442.81800000  
SHIM_SETTING [6 ]  -2398.56000000  
SHIM_SETTING [7 ]  -4625.11800000  
SHIM_SETTING [8 ]  -7551.78200000  
SHIM_SETTING [9 ]  -803.72800000   
SHIM_SETTING [10]  181.99600000    
SHIM_SETTING [11]  -413.96200000   
SHIM_SETTING [12]  1309.21400000   
SHIM_SETTING [13]  -3532.09000000  
SHIM_SETTING [14]  4366.32600000   
SHIM_SETTING [15]  -4970.70000000  
SHIM_SETTING [16]  -9509.02800000  
SHIM_SETTING [17]  5698.15800000   
SHIM_SETTING [18]  -17056.07600000 
SHIM_SETTING [19]  -6150.51800000  
SHIM_SETTING [20]  -2038.77600000  
