# Supplementary material for: Nitrosonium Ion-Catalyzed Oxidative Chlorination of Arenes
Source: J Org Chem. 2026 Jan 5;91(2):892–903. doi: 10.1021/acs.joc.5c01914 (PMC12814551; doi:10.1021/acs.joc.5c01914)
Supplement: Supplementary file 2 [file jo5c01914_si_002.zip › chlorination FID/1,2-dimethoxy-4-nitrobenzene/1/specpar]

##TITLE= Parameter file, TopSpin 3.7.0
##JCAMPDX= 5.0
##DATATYPE= Parameter Values
##NPOINTS= 5663	$$ modification sequence number
##ORIGIN= Bruker BioSpin GmbH
##OWNER= nmrsu
$$ 2025-07-03 11:27:17.101 +0800  Administrator@DESKTOP-H6OGDOM
$$ C:/Bruker/TopSpin3.7.0/conf/instr/spect/specpar
$$ process C:\Bruker\TopSpin3.7.0\prog\mod\hconfserver.exe
##$HPPRECH= (0..15)
-1 -1 -1 -1 -1 -1 -1 -1 -1 -1 -1 -1 -1 -1 -1 -1
##$HPSELECT= no
##$NUC1= 14
##$NUC2= 1
##$NUC3= 0
##$NUC4= 0
##$NUC5= 0
##$NUC6= 0
##$NUC7= 0
##$NUC8= 0
##$NUCARR= (0..123)
300.178 300.178 46.079150664 320.181783874 228.672526577 44.174452633 116.660568559
42.180451227 32.250097711 96.309031474 75.479818136 21.691813844 30.416772583
40.693501493 282.44952034 23.696939847 79.402784382 18.37580151 78.216958209
59.636924593 121.514281721 23.04166328 29.411167278 24.481692191 14.007425144
17.416381592 7.688474123 20.202066452 72.91848031 16.922636811 16.927148486
29.92867415 78.955663247 16.967549443 74.411778808 9.719097245 71.223456192
26.824059171 79.593616542 85.261637574 18.781546109 72.04678441 91.544396133
10.471154201 51.398320253 57.248486293 15.662453545 75.206536084 81.067625602
11.549648728 28.982014799 98.219604408 13.009180203 14.709316352 27.90544141
73.472077583 19.562378128 19.972928577 67.56504282 13.823650169 15.493294237
9.565012876 13.736445458 12.150662118 13.968882289 63.684203554 66.619028852
65.636186044 65.77689148 98.214486373 106.960202421 111.938273325 71.834327427
38.900718406 78.555808141 94.705465589 60.058071325 83.480060131 24.746437179
39.371772733 29.821054333 33.358565012 39.606385854 42.402066641 91.9145036
16.359701 10.0859808 12.5174226 10.3261232 74.6242508 32.9595444 9.2154646
12.0971734 72.1627912 10.3261232 14.4685796 64.0579852 8.6451264 24.8847562
52.529066765 14.47158138 34.23229912 24.40747318 12.02813246 7.55548026
35.990141488 12.506577169 67.613893788 68.295297848 6.851055549 23.310022412
5.15705804 5.61633038 64.528616276 5.19007762 53.764347263 19.846517618
171.471279296 173.154191232 62.799035666 48.236467333 5.527477692 10.8964614
100
##$NUCOFFS= (0..127)
<13C> <> <> <> <> <> <> <> <> <> <> <> <> <> <> <> <> <> <> <> <> <> <>
<> <> <> <> <> <> <> <> <> <> <> <> <> <> <> <> <> <> <> <> <> <> <> <>
<> <> <> <> <> <> <> <> <> <> <> <> <> <> <> <> <> <> <> <> <> <> <> <>
<> <> <> <> <> <> <> <> <> <> <> <> <> <> <> <> <> <> <> <> <> <> <> <>
<> <> <> <> <> <> <> <> <> <> <> <> <> <> <> <> <> <> <> <> <> <> <> <>
<> <> <> <> <> <> <> <> <>
##$OFFS= (0..127)
0 0 0 0 0 0 0 0 0 0 0 0 0 0 0 0 0 0 0 0 0 0 0 0 0 0 0 0 0 0 0 0 0 0 0 0
0 0 0 0 0 0 0 0 0 0 0 0 0 0 0 0 0 0 0 0 0 0 0 0 0 0 0 0 0 0 0 0 0 0 0 0
0 0 0 0 0 0 0 0 0 0 0 0 0 0 0 0 0 0 0 0 0 0 0 0 0 0 0 0 0 0 0 0 0 0 0 0
0 0 0 0 0 0 0 0 0 0 0 0 0 0 0 0 0 0 0 0
##$OFFSF= (0..7)
-17793.9000000151 0 0 0 0 0 0 0
##$OFFSH= (0..7)
2101.2 804.8 0 0 0 0 0 0
##$OFFSX= (0..7)
8680.2 0 0 0 0 0 0 0
##$PRECHAN= (0..15)
-1 2 0 -1 -1 -1 -1 -1 -1 -1 -1 -1 -1 -1 -1 -1
##$RECPRE= (0..15)
-1 0 -1 -1 -1 -1 -1 -1 -1 -1 -1 -1 -1 -1 -1 -1
##$RECPRFX= (0..15)
1 0 0 0 0 0 0 0 0 0 0 0 0 0 0 0
##$RECSEL= (0..15)
0 0 1 0 0 0 0 0 0 0 0 0 0 0 0 0
##$SELREC= (0..9)
0 0 0 0 0 0 0 0 0 0
##$SFO1= 282.421276
##$SFO2= 300.179201
##$SFO3= 300.149755
##$SFO4= 300.149755
##$SFO5= 300.178
##$SFO6= 300.178
##$SFO7= 300.178
##$SFO8= 300.178
##END=
