# Supplementary material for: Nitrosonium Ion-Catalyzed Oxidative Chlorination of Arenes
Source: J Org Chem. 2026 Jan 5;91(2):892–903. doi: 10.1021/acs.joc.5c01914 (PMC12814551; doi:10.1021/acs.joc.5c01914)
Supplement: Supplementary file 2 [file jo5c01914_si_002.zip › chlorination FID/1,2-dimethoxy-4-nitrobenzene/13/pdata/1/auditp.txt]

##TITLE= Audit trail, TopSpin 3.7.0
##JCAMPDX= 5.01
##ORIGIN= Bruker BioSpin GmbH
##OWNER= hou lab
$$ D:/hou lab/hou-28/chlorination-1/198/pdata/1/auditp.txt
##AUDIT TRAIL=  $$ (NUMBER, WHEN, WHO, WHERE, PROCESS, VERSION, WHAT)
(   1,<2025-07-10 17:17:36.318 +0800>,<hou lab>,<DESKTOP-H6OGDOM>,<go4>,<TopSpin 3.7.0>,
      <created by zg on data set with UUID '4352c122-5d6e-11f0-b5d3-246a0e80b46f'
       started at 2025-07-10 17:14:20.635 +0800,
       POWCHK enabled, PULCHK disabled,
       terminated by command 'halt'
       configuration hash MD5:
       63 27 FC 99 48 87 93 2D 37 65 B3 59 F2 E8 E5 45
       data hash MD5: 10712
       1C 95 74 89 F8 1C 9C 72 42 60 05 AB A7 72 2C A8>)
(   2,<2025-07-10 17:17:44.750 +0800>,<hou lab>,<DESKTOP-H6OGDOM>,<proc1d>,<TopSpin 3.7.0>,
      <Start of raw data processing
       em LB = 2 SI = 16K 
       data hash MD5: 16K
       37 85 7B E1 2B 2B 4B 6F A7 2F FC 0A 8F 8D C4 BD>)
(   3,<2025-07-10 17:17:44.798 +0800>,<hou lab>,<DESKTOP-H6OGDOM>,<proc1d>,<TopSpin 3.7.0>,
      <ft FT_mod = 6 PKNL = 1 SI = 16K 
       data hash MD5: 16K
       68 1B 92 52 85 83 C8 A1 12 59 C6 72 9D 69 44 0B>)
(   4,<2025-07-10 17:17:44.894 +0800>,<hou lab>,<DESKTOP-H6OGDOM>,<proc1d>,<TopSpin 3.7.0>,
      <apk 
       data hash MD5: 16K
       D5 5B F4 EE C5 45 C1 8C 09 C7 06 D7 C7 41 A7 CB>)
(   5,<2025-07-10 17:17:44.957 +0800>,<hou lab>,<DESKTOP-H6OGDOM>,<proc1d>,<TopSpin 3.7.0>,
      <abs n ABSG = 5 
       data hash MD5: 16K
       09 B6 D0 42 80 B6 C1 55 AF 64 1D 77 C9 DA 17 57>)
##END=

$$ hash MD5
$$ 43 46 9F BD B5 A5 57 01 08 5D 34 84 61 B2 55 F5
