# Supplementary material for: Nitrosonium Ion-Catalyzed Oxidative Chlorination of Arenes
Source: J Org Chem. 2026 Jan 5;91(2):892–903. doi: 10.1021/acs.joc.5c01914 (PMC12814551; doi:10.1021/acs.joc.5c01914)
Supplement: Supplementary file 2 [file jo5c01914_si_002.zip › chlorination FID/1,2-dimethoxy-4-nitrobenzene/13/pdata/1/parm.txt]

NAME     chlorination-1                
EXPNO               198                
PROCNO                1                
Date_          20250710                
Time              17.17 h              
INSTRUM           spect                
PROBHD   Z104275_0051 (                
PULPROG          zgpg30                
TD                10712                
SOLVENT           CDCl3                
NS                  322                
DS                    0                
SWH           22727.273 Hz             
FIDRES         4.243330 Hz             
AQ            0.2357140 sec            
RG                 1030                
DW               22.000 usec           
DE                 6.50 usec           
TE                300.0 K              
D1           0.30000001 sec            
D11          0.03000000 sec            
TD0                   1                
SFO1         75.4884983 MHz            
NUC1                13C                
P0                 3.28 usec           
P1                 9.85 usec           
SI                16384                
SF           75.4798266 MHz            
WDW                  EM                
SSB                   0                
LB                 2.00 Hz             
GB                    0                
PC                 1.00                
