# Supplementary material for: Nitrosonium Ion-Catalyzed Oxidative Chlorination of Arenes
Source: J Org Chem. 2026 Jan 5;91(2):892–903. doi: 10.1021/acs.joc.5c01914 (PMC12814551; doi:10.1021/acs.joc.5c01914)
Supplement: Supplementary file 2 [file jo5c01914_si_002.zip › chlorination FID/1,2-dimethoxy-4-nitrobenzene/13/pdata/1/peaklist.xml]

<?xml version="1.0" encoding="UTF-8"?>
<PeakList>
  <PeakList1D>
    <PeakList1DHeader creator="NMR 300" date="2025-07-10T17:42:13" expNo="198" name="chlorination-1" owner="" procNo="1" source="C:/topspin">
      <PeakPickDetails>F1=158.447ppm, F2=138.845ppm, MI=0.59cm, MAXI=3.43cm, PC=1.000
      </PeakPickDetails>
    </PeakList1DHeader>
    <Peak1D F1="154.3743" intensity="2.03" type="0"/>
    <Peak1D F1="148.7109" intensity="1.59" type="0"/>
    <Peak1D F1="141.3149" intensity="1.49" type="0"/>
  </PeakList1D>
  <PeakList1D>
    <PeakList1DHeader creator="NMR 300" date="2025-07-10T17:42:13" expNo="198" name="chlorination-1" owner="" procNo="1" source="C:/topspin">
      <PeakPickDetails>F1=120.696ppm, F2=98.916ppm, MI=12.52cm, MAXI=16.50cm, PC=1.000
      </PeakPickDetails>
    </PeakList1DHeader>
    <Peak1D F1="117.6705" intensity="15.0" type="0"/>
    <Peak1D F1="109.7143" intensity="14.5" type="0"/>
    <Peak1D F1="106.2562" intensity="14.23" type="0"/>
  </PeakList1D>
  <PeakList1D>
    <PeakList1DHeader creator="NMR 300" date="2025-07-10T17:42:13" expNo="198" name="chlorination-1" owner="" procNo="1" source="C:/topspin">
      <PeakPickDetails>F1=81.311ppm, F2=73.143ppm, MI=2.01cm, MAXI=5.92cm, PC=1.000
      </PeakPickDetails>
    </PeakList1DHeader>
    <Peak1D F1="77.4243" intensity="4.15" type="0"/>
    <Peak1D F1="77.0001" intensity="4.25" type="0"/>
    <Peak1D F1="76.5756" intensity="4.16" type="0"/>
  </PeakList1D>
  <PeakList1D>
    <PeakList1DHeader creator="NMR 300" date="2025-07-10T17:42:13" expNo="198" name="chlorination-1" owner="" procNo="1" source="C:/topspin">
      <PeakPickDetails>F1=59.168ppm, F2=48.823ppm, MI=10.30cm, MAXI=16.19cm, PC=1.000
      </PeakPickDetails>
    </PeakList1DHeader>
    <Peak1D F1="56.3289" intensity="14.91" type="0"/>
    <Peak1D F1="56.173" intensity="14.88" type="0"/>
  </PeakList1D>
</PeakList>
