# Supplementary material for: Nitrosonium Ion-Catalyzed Oxidative Chlorination of Arenes
Source: J Org Chem. 2026 Jan 5;91(2):892–903. doi: 10.1021/acs.joc.5c01914 (PMC12814551; doi:10.1021/acs.joc.5c01914)
Supplement: Supplementary file 2 [file jo5c01914_si_002.zip › chlorination FID/1,2-dimethoxy-4-nitrobenzene/13/pdata/1/peakrng]

P    #regions in PPM
# 2025-07-10 17:42:14 +0800  USER@SF_PC
# low field   high field   mi   maxi
  158.44709728931647  138.84539453187526  0.592  3.435  # for region 1
  120.69566975646673  98.91600002597649  12.515  16.503  # for region 2
  81.31076699383021  73.14339084489637  2.013  5.922  # for region 3
  59.16810276783181  48.82275964584895  10.304  16.187  # for region 4
