# Supplementary material for: Nitrosonium Ion-Catalyzed Oxidative Chlorination of Arenes
Source: J Org Chem. 2026 Jan 5;91(2):892–903. doi: 10.1021/acs.joc.5c01914 (PMC12814551; doi:10.1021/acs.joc.5c01914)
Supplement: Supplementary file 2 [file jo5c01914_si_002.zip › chlorination FID/1-methoxy-2-methyl-4-nitrobenzene/1/pdata/1/auditp.txt]

##TITLE= Audit trail, TopSpin 3.7.0
##JCAMPDX= 5.01
##ORIGIN= Bruker BioSpin GmbH
##OWNER= hou lab
$$ D:/hou lab/hou-28/chlorination-1/127/pdata/1/auditp.txt
##AUDIT TRAIL=  $$ (NUMBER, WHEN, WHO, WHERE, PROCESS, VERSION, WHAT)
(   1,<2025-05-29 11:05:45.949 +0800>,<hou lab>,<DESKTOP-H6OGDOM>,<go4>,<TopSpin 3.7.0>,
      <created by zg on data set with UUID 'abf71d78-3c39-11f0-be80-246a0e80b46f'
       started at 2025-05-29 11:04:44.501 +0800,
       POWCHK enabled, PULCHK disabled,
       completed at 2025-05-29 11:05:45.933 +0800

       configuration hash MD5:
       8D 06 28 51 55 5E FE 73 C5 6E C1 C2 66 B4 A0 C3
       data hash MD5: 16K
       7E CE 79 9D 15 66 73 E7 B5 50 DB 88 89 70 BE 2E>)
(   2,<2025-05-29 11:06:19.294 +0800>,<hou lab>,<DESKTOP-H6OGDOM>,<proc1d>,<TopSpin 3.7.0>,
      <Start of raw data processing
       em LB = 0.1 SI = 16K 
       data hash MD5: 16K
       54 03 0B 13 F2 E5 DD 37 69 7A 7C EE 04 AD F9 28>)
(   3,<2025-05-29 11:06:19.342 +0800>,<hou lab>,<DESKTOP-H6OGDOM>,<proc1d>,<TopSpin 3.7.0>,
      <ft FT_mod = 6 PKNL = 1 SI = 16K 
       data hash MD5: 16K
       4B 42 3F 94 10 CF DC 4A 4B 82 E1 B9 0E 34 B8 01>)
(   4,<2025-05-29 11:06:19.431 +0800>,<hou lab>,<DESKTOP-H6OGDOM>,<proc1d>,<TopSpin 3.7.0>,
      <apk 
       data hash MD5: 16K
       18 DF 57 2B A7 39 73 8B 6B 37 27 6B FF 41 31 CE>)
(   5,<2025-05-29 11:06:19.483 +0800>,<hou lab>,<DESKTOP-H6OGDOM>,<proc1d>,<TopSpin 3.7.0>,
      <abs n ABSG = 5 
       data hash MD5: 16K
       6F 58 BF 6A 9F 22 4B BA F9 5E 6F 85 08 D4 D6 91>)
##END=

$$ hash MD5
$$ C5 94 62 94 7B 91 8A 4B 76 AA 45 EC CE 12 90 82
