# Supplementary material for: Nitrosonium Ion-Catalyzed Oxidative Chlorination of Arenes
Source: J Org Chem. 2026 Jan 5;91(2):892–903. doi: 10.1021/acs.joc.5c01914 (PMC12814551; doi:10.1021/acs.joc.5c01914)
Supplement: Supplementary file 2 [file jo5c01914_si_002.zip › chlorination FID/1-methoxy-2-methyl-4-nitrobenzene/1/pdata/1/integrals.txt]

   Current data set:
   NAME =	chlorination-1	EXPNO =	127	PROCNO = 1
   USER =	NMR 300	DU    =	C:/topspin

   Number   Integrated Region     Integral
     1      8.138      8.023         1.10463
     2      8.032      7.955         1.00000
     3      6.903      6.796         1.31506
     4      3.977      3.891         3.33083
     5      2.261      2.217         3.06905
