# Supplementary material for: Nitrosonium Ion-Catalyzed Oxidative Chlorination of Arenes
Source: J Org Chem. 2026 Jan 5;91(2):892–903. doi: 10.1021/acs.joc.5c01914 (PMC12814551; doi:10.1021/acs.joc.5c01914)
Supplement: Supplementary file 2 [file jo5c01914_si_002.zip › chlorination FID/1-methoxy-2-methyl-4-nitrobenzene/1/pdata/1/intrng]

A 1.0 #regions in PPM
# low field   high field  bias        slope
  8.138399094522562  8.022549997091636  -0.0  -0.0  # for region 1
  8.032204088544214  7.954971356923596  -0.0  -0.0  # for region 2
  6.902675388592684  6.796480382614335  -0.0  -0.0  # for region 3
  3.977485678461798  3.8905988553886033  -0.0  -0.0  # for region 4
  2.2613967276691573  2.217170630598882  -0.0  -0.0  # for region 5
