# Supplementary material for: Nitrosonium Ion-Catalyzed Oxidative Chlorination of Arenes
Source: J Org Chem. 2026 Jan 5;91(2):892–903. doi: 10.1021/acs.joc.5c01914 (PMC12814551; doi:10.1021/acs.joc.5c01914)
Supplement: Supplementary file 2 [file jo5c01914_si_002.zip › chlorination FID/1-methoxy-2-methyl-4-nitrobenzene/1/pdata/1/peaklist.xml]

<?xml version="1.0" encoding="UTF-8"?>
<PeakList>
  <PeakList1D>
    <PeakList1DHeader creator="NMR 300" date="2025-07-12T14:25:12" expNo="127" name="chlorination-1" owner="" procNo="1" source="C:/topspin">
      <PeakPickDetails>F1=8.078ppm, F2=8.067ppm, MI=0.40cm, MAXI=1.66cm, PC=1.000
      </PeakPickDetails>
    </PeakList1DHeader>
    <Peak1D F1="8.0744" intensity="1.18" type="0"/>
  </PeakList1D>
  <PeakList1D>
    <PeakList1DHeader creator="NMR 300" date="2025-07-12T14:25:12" expNo="127" name="chlorination-1" owner="" procNo="1" source="C:/topspin">
      <PeakPickDetails>F1=8.046ppm, F2=8.040ppm, MI=0.40cm, MAXI=1.67cm, PC=1.000
      </PeakPickDetails>
    </PeakList1DHeader>
    <Peak1D F1="8.0446" intensity="1.25" type="0"/>
  </PeakList1D>
  <PeakList1D>
    <PeakList1DHeader creator="NMR 300" date="2025-07-12T14:25:12" expNo="127" name="chlorination-1" owner="" procNo="1" source="C:/topspin">
      <PeakPickDetails>F1=8.002ppm, F2=7.972ppm, MI=0.49cm, MAXI=2.73cm, PC=1.000
      </PeakPickDetails>
    </PeakList1DHeader>
    <Peak1D F1="7.9973" intensity="1.98" type="0"/>
  </PeakList1D>
  <PeakList1D>
    <PeakList1DHeader creator="NMR 300" date="2025-07-12T14:25:12" expNo="127" name="chlorination-1" owner="" procNo="1" source="C:/topspin">
      <PeakPickDetails>F1=7.270ppm, F2=7.221ppm, MI=0.11cm, MAXI=0.53cm, PC=1.000
      </PeakPickDetails>
    </PeakList1DHeader>
    <Peak1D F1="7.26" intensity="0.13" type="0"/>
  </PeakList1D>
  <PeakList1D>
    <PeakList1DHeader creator="NMR 300" date="2025-07-12T14:25:12" expNo="127" name="chlorination-1" owner="" procNo="1" source="C:/topspin">
      <PeakPickDetails>F1=6.961ppm, F2=6.642ppm, MI=1.79cm, MAXI=3.04cm, PC=1.000
      </PeakPickDetails>
    </PeakList1DHeader>
    <Peak1D F1="6.8544" intensity="2.44" type="0"/>
    <Peak1D F1="6.8244" intensity="2.28" type="0"/>
  </PeakList1D>
  <PeakList1D>
    <PeakList1DHeader creator="NMR 300" date="2025-07-12T14:25:12" expNo="127" name="chlorination-1" owner="" procNo="1" source="C:/topspin">
      <PeakPickDetails>F1=4.103ppm, F2=3.475ppm, MI=13.53cm, MAXI=15.87cm, PC=1.000
      </PeakPickDetails>
    </PeakList1DHeader>
    <Peak1D F1="3.913" intensity="15.0" type="0"/>
  </PeakList1D>
  <PeakList1D>
    <PeakList1DHeader creator="NMR 300" date="2025-07-12T14:25:12" expNo="127" name="chlorination-1" owner="" procNo="1" source="C:/topspin">
      <PeakPickDetails>F1=2.423ppm, F2=1.950ppm, MI=10.43cm, MAXI=12.99cm, PC=1.000
      </PeakPickDetails>
    </PeakList1DHeader>
    <Peak1D F1="2.2399" intensity="11.63" type="0"/>
  </PeakList1D>
</PeakList>
