# Supplementary material for: Nitrosonium Ion-Catalyzed Oxidative Chlorination of Arenes
Source: J Org Chem. 2026 Jan 5;91(2):892–903. doi: 10.1021/acs.joc.5c01914 (PMC12814551; doi:10.1021/acs.joc.5c01914)
Supplement: Supplementary file 2 [file jo5c01914_si_002.zip › chlorination FID/1-methoxy-2-methyl-4-nitrobenzene/1/pdata/1/peakrng]

P    #regions in PPM
# 2025-07-12 14:25:14 +0800  USER@SF_PC
# low field   high field   mi   maxi
  8.077761472373973  8.066878493550606  0.399  1.659  # for region 1
  8.04614901007752  8.039930165035596  0.399  1.672  # for region 2
  8.00158062061039  7.972041106661246  0.489  2.726  # for region 3
  7.269530863790616  7.221260406527731  0.107  0.533  # for region 4
  6.960599937308147  6.642014919373099  1.786  3.040  # for region 5
  4.102988867345301  3.4754729229277848  13.534  15.870  # for region 6
  2.423176954596872  1.9501264734205903  10.431  12.990  # for region 7
