# Supplementary material for: Nitrosonium Ion-Catalyzed Oxidative Chlorination of Arenes
Source: J Org Chem. 2026 Jan 5;91(2):892–903. doi: 10.1021/acs.joc.5c01914 (PMC12814551; doi:10.1021/acs.joc.5c01914)
Supplement: Supplementary file 2 [file jo5c01914_si_002.zip › chlorination FID/1-methoxy-2-methyl-4-nitrobenzene/1/uxnmr.info]

CONFIGURATION INFORMATION
=========================

Path         : C:/Bruker/TopSpin3.7.0/conf/instr/spect/uxnmr.info
Date         : Wed Feb 26 13:34:56 2025
Release      : TopSpin 3.7.0
Installed in : C:/Bruker/TopSpin3.7.0
Host         : unknown
OS           : Windows 10 Pro for Workstations release 2009 (Vs 6.3)
CPU          : Intel(R) Xeon(R) w3-2435 (16 cores at 3096 MHz with Hyperthreading)
User         : Administrator
System       : Avance III 300 NMR spectrometer
1H-frequency : 300.18 MHz
Description  : Avance III
Configured in: unknown:C:/Bruker/TopSpin3.7.0/conf/instr/spect

IPSO: connected to spectrometer subnet
- TCP/IP address = 149.236.99.254
 - IPSO type: AQS
- Tctrl : 1
- Fctrls: 2
- Gctrl : none
- Rctrl : 1
- FREDs : none
- DPP : none

DRU1: DEB_DEFAULT 
- TCP/IP address = 149.236.99.89
- Firmware Version = 170619
- DRU1 controls AQS-Rack and HPPR/2

AQS: connected to 149.236.99.89:/dev/tty10
  _Slot_ SBSB _____________________Board_____________________
  Number Addr Type HW-VS FW-VS ID  ECL Name   Description
  -----------------------------------------------------------
     2   0x10 0x42   0x4    AW  R  5.1 REC-1  AQS RXAD600 Z102117/1278 ECL 05.01
     3   0x34  0x2   0x1        X  4.0 REF-1  REF-400 Reference Board for AQS Receiver
     4   0x24 0x11   0x8    AE  S  2.0 SGU-1  AQS SGU/2 400 Z103080/00147 ECL 02.00 FPGA-Vs=AF
     5   0x25 0x11   0x8    AE  S  2.0 SGU-2  AQS SGU/2 400 Z103080/00149 ECL 02.00 FPGA-Vs=AF
     9   0x36  0x5     0        A  6.0 BLA-1  BLA2BB 150/60 20-400 W1345049/1721 ECL 6
    21   0x21 0xcf     0        P  1.0 PSD-1  PSD/3 Power Supply Distribution Board
    --   0x20 0xd1     0        B  1.0 MASTER AQS/3 Chassis
     1   0x20  0x7     0        B      MASTER AQS Rack Master
  Logical Receiver/SGU configuration:


Router: 1 AQS-Minirouter

Amplifiers (AQS configuration):
  RO  Amplifier  Module  Nucleus  Power/W  Switchbox Name PN/SN/FW
   1      1         1        B      150    N         BLA2BB 150/60 20-400 W1345049/1721/-
   2      1         2        B       60    N         BLA2BB 150/60 20-400 W1345049/1721/-


BSMS: BSMS/2 connected to ethernet
- TCP/IP address = 149.236.99.20
- ELCB firmware version = 20230420
- SCB channels = 20
- Shim System = BOSS1-SB
- 2HTX Amplifier: not available
- Lock: installed

Preamplifiers :
HPPR2: - HPPR/2 preamplifier connected to 149.236.99.89:/dev/tty10
    Type      : HPPR/2
    Controller: no Cover, with Application firmware = aQ
                no LED display for tuning and matching
    Module  1 : 1H/2H 1H (virtual 50 Ohm reference: 26.6%/78.5deg)
                PN=Z003950, SN=00756 from 20060911
    Module  2 : 1H/2H 2H (virtual 50 Ohm reference: 48.3%/-62.5deg)
                PN=Z003950, SN=00756 from 20060911
    Module  3 : XBB19F 2HS
                PN=Z003954, SN=00169 from 20060816


RF cable connections (assumed)
--------------------------------------------------------------------
SGU1 NORM output -> input 2 of transmitter 1 (BLA2BB 150/60 20-400 W1345049/1721)
SGU1 AUX  output -> open
SGU2 NORM output -> input 3 of transmitter 1 (BLA2BB 150/60 20-400 W1345049/1721)
SGU2 AUX  output -> TUNE signal input of HPPR

Blanking cable connections (assumed)
--------------------------------------------------------------------
transmitter 1 = BLA2BB 150/60 20-400 W1345049/1721:
- amplifier B-150W uses blanking 1
- amplifier B-60W uses blanking 2
