# Supplementary material for: Nitrosonium Ion-Catalyzed Oxidative Chlorination of Arenes
Source: J Org Chem. 2026 Jan 5;91(2):892–903. doi: 10.1021/acs.joc.5c01914 (PMC12814551; doi:10.1021/acs.joc.5c01914)
Supplement: Supplementary file 2 [file jo5c01914_si_002.zip › chlorination FID/1-methoxy-2-methyl-4-nitrobenzene/13/pdata/1/auditp.txt]

##TITLE= Audit trail, TopSpin 3.7.0
##JCAMPDX= 5.01
##ORIGIN= Bruker BioSpin GmbH
##OWNER= hou lab
$$ D:/hou lab/hou-28/chlorination-1/128/pdata/1/auditp.txt
##AUDIT TRAIL=  $$ (NUMBER, WHEN, WHO, WHERE, PROCESS, VERSION, WHAT)
(   1,<2025-05-29 11:09:48.348 +0800>,<hou lab>,<DESKTOP-H6OGDOM>,<go4>,<TopSpin 3.7.0>,
      <created by zg on data set with UUID '190cf518-3c3a-11f0-bb2a-246a0e80b46f'
       started at 2025-05-29 11:07:47.500 +0800,
       POWCHK enabled, PULCHK disabled,
       terminated by command 'halt'
       configuration hash MD5:
       8D 06 28 51 55 5E FE 73 C5 6E C1 C2 66 B4 A0 C3
       data hash MD5: 10712
       EE A7 DC D7 5E 2E FE 38 CA 07 CF 0B D3 83 88 62>)
(   2,<2025-05-29 11:09:50.596 +0800>,<hou lab>,<DESKTOP-H6OGDOM>,<proc1d>,<TopSpin 3.7.0>,
      <Start of raw data processing
       em LB = 2 SI = 16K 
       data hash MD5: 16K
       47 77 D3 E7 78 8D 9A CC FC BC D4 92 2A E9 7F C9>)
(   3,<2025-05-29 11:09:50.644 +0800>,<hou lab>,<DESKTOP-H6OGDOM>,<proc1d>,<TopSpin 3.7.0>,
      <ft FT_mod = 6 PKNL = 1 SI = 16K 
       data hash MD5: 16K
       41 C0 82 1F 71 1C 17 F5 46 5F 77 F3 9B 7E 41 2E>)
(   4,<2025-05-29 11:09:50.756 +0800>,<hou lab>,<DESKTOP-H6OGDOM>,<proc1d>,<TopSpin 3.7.0>,
      <apk 
       data hash MD5: 16K
       5B 19 E9 90 E1 01 F8 21 5B 7B 98 D6 14 B6 B6 B2>)
(   5,<2025-05-29 11:09:50.785 +0800>,<hou lab>,<DESKTOP-H6OGDOM>,<proc1d>,<TopSpin 3.7.0>,
      <abs n ABSG = 5 
       data hash MD5: 16K
       68 EB 34 64 2B 52 9C B0 6E 11 F1 99 9D 70 70 0C>)
##END=

$$ hash MD5
$$ 86 30 70 EE D5 DC D1 8D 09 B2 4D 2F 9D 2A C2 B3
