# Supplementary material for: Nitrosonium Ion-Catalyzed Oxidative Chlorination of Arenes
Source: J Org Chem. 2026 Jan 5;91(2):892–903. doi: 10.1021/acs.joc.5c01914 (PMC12814551; doi:10.1021/acs.joc.5c01914)
Supplement: Supplementary file 2 [file jo5c01914_si_002.zip › chlorination FID/1-methoxy-2-methyl-4-nitrobenzene/13/pdata/1/peaklist.xml]

<?xml version="1.0" encoding="UTF-8"?>
<PeakList>
  <PeakList1D>
    <PeakList1DHeader creator="NMR 300" date="2025-07-12T14:29:32" expNo="128" name="chlorination-1" owner="" procNo="1" source="C:/topspin">
      <PeakPickDetails>F1=163.529ppm, F2=159.536ppm, MI=1.67cm, MAXI=4.18cm, PC=1.000
      </PeakPickDetails>
    </PeakList1DHeader>
    <Peak1D F1="162.7408" intensity="2.43" type="0"/>
  </PeakList1D>
  <PeakList1D>
    <PeakList1DHeader creator="NMR 300" date="2025-07-12T14:29:32" expNo="128" name="chlorination-1" owner="" procNo="1" source="C:/topspin">
      <PeakPickDetails>F1=136.849ppm, F2=134.852ppm, MI=2.51cm, MAXI=3.93cm, PC=1.000
      </PeakPickDetails>
    </PeakList1DHeader>
    <Peak1D F1="135.5654" intensity="2.97" type="0"/>
  </PeakList1D>
  <PeakList1D>
    <PeakList1DHeader creator="NMR 300" date="2025-07-12T14:29:32" expNo="128" name="chlorination-1" owner="" procNo="1" source="C:/topspin">
      <PeakPickDetails>F1=127.952ppm, F2=127.500ppm, MI=2.01cm, MAXI=3.93cm, PC=1.000
      </PeakPickDetails>
    </PeakList1DHeader>
    <Peak1D F1="127.6953" intensity="2.38" type="0"/>
  </PeakList1D>
  <PeakList1D>
    <PeakList1DHeader creator="NMR 300" date="2025-07-12T14:29:32" expNo="128" name="chlorination-1" owner="" procNo="1" source="C:/topspin">
      <PeakPickDetails>F1=125.958ppm, F2=125.027ppm, MI=9.63cm, MAXI=15.57cm, PC=1.000
      </PeakPickDetails>
    </PeakList1DHeader>
    <Peak1D F1="125.781" intensity="13.52" type="0"/>
  </PeakList1D>
  <PeakList1D>
    <PeakList1DHeader creator="NMR 300" date="2025-07-12T14:29:32" expNo="128" name="chlorination-1" owner="" procNo="1" source="C:/topspin">
      <PeakPickDetails>F1=123.963ppm, F2=123.237ppm, MI=13.56cm, MAXI=15.65cm, PC=1.000
      </PeakPickDetails>
    </PeakList1DHeader>
    <Peak1D F1="123.5032" intensity="13.99" type="0"/>
  </PeakList1D>
  <PeakList1D>
    <PeakList1DHeader creator="NMR 300" date="2025-07-12T14:29:32" expNo="128" name="chlorination-1" owner="" procNo="1" source="C:/topspin">
      <PeakPickDetails>F1=110.350ppm, F2=106.357ppm, MI=11.89cm, MAXI=15.15cm, PC=1.000
      </PeakPickDetails>
    </PeakList1DHeader>
    <Peak1D F1="109.1156" intensity="13.92" type="0"/>
  </PeakList1D>
  <PeakList1D>
    <PeakList1DHeader creator="NMR 300" date="2025-07-12T14:29:32" expNo="128" name="chlorination-1" owner="" procNo="1" source="C:/topspin">
      <PeakPickDetails>F1=83.126ppm, F2=71.510ppm, MI=4.60cm, MAXI=7.99cm, PC=1.000
      </PeakPickDetails>
    </PeakList1DHeader>
    <Peak1D F1="77.4224" intensity="6.58" type="0"/>
    <Peak1D F1="77.0" intensity="6.39" type="0"/>
    <Peak1D F1="76.5749" intensity="6.35" type="0"/>
  </PeakList1D>
  <PeakList1D>
    <PeakList1DHeader creator="NMR 300" date="2025-07-12T14:29:32" expNo="128" name="chlorination-1" owner="" procNo="1" source="C:/topspin">
      <PeakPickDetails>F1=56.627ppm, F2=52.634ppm, MI=12.47cm, MAXI=17.58cm, PC=1.000
      </PeakPickDetails>
    </PeakList1DHeader>
    <Peak1D F1="55.8903" intensity="15.0" type="0"/>
  </PeakList1D>
  <PeakList1D>
    <PeakList1DHeader creator="NMR 300" date="2025-07-12T14:29:32" expNo="128" name="chlorination-1" owner="" procNo="1" source="C:/topspin">
      <PeakPickDetails>F1=19.057ppm, F2=10.345ppm, MI=5.19cm, MAXI=11.30cm, PC=1.000
      </PeakPickDetails>
    </PeakList1DHeader>
    <Peak1D F1="16.1687" intensity="9.62" type="0"/>
  </PeakList1D>
</PeakList>
