# Supplementary material for: Nitrosonium Ion-Catalyzed Oxidative Chlorination of Arenes
Source: J Org Chem. 2026 Jan 5;91(2):892–903. doi: 10.1021/acs.joc.5c01914 (PMC12814551; doi:10.1021/acs.joc.5c01914)
Supplement: Supplementary file 2 [file jo5c01914_si_002.zip › chlorination FID/1-methoxy-2-methyl-4-nitrobenzene/13/pdata/1/peakrng]

P    #regions in PPM
# 2025-07-12 14:29:43 +0800  USER@SF_PC
# low field   high field   mi   maxi
  163.52902058565212  159.53608112629104  1.674  4.185  # for region 1
  136.8489251071939  134.85245537751337  2.511  3.934  # for region 2
  127.9516214902434  127.49968349619932  2.009  3.934  # for region 3
  125.95777739887247  125.02731682289937  9.626  15.569  # for region 4
  123.96262048834673  123.23664149573563  13.560  15.653  # for region 5
  110.35032687688845  106.35738741752735  11.886  15.151  # for region 6
  83.12573965397189  71.50991577219416  4.597  7.989  # for region 7
  56.627141423666444  52.63420196430535  12.472  17.578  # for region 8
  19.05721105604159  10.345343144708291  5.190  11.300  # for region 9
