# Supplementary material for: Nitrosonium Ion-Catalyzed Oxidative Chlorination of Arenes
Source: J Org Chem. 2026 Jan 5;91(2):892–903. doi: 10.1021/acs.joc.5c01914 (PMC12814551; doi:10.1021/acs.joc.5c01914)
Supplement: Supplementary file 2 [file jo5c01914_si_002.zip › chlorination FID/1-methoxy-2-methyl-4-nitrobenzene/13/shimvalues]

# Thu May 29 11:08:37 2025
#$$PROBEIDENTIFIER=Z104275_0051
#$$PROBENAME=PA BBO 300S1 BBF-H-D-05 Z
#$$SHIMID=313232
#
# Active Shim Gradients
#
Z           		-6501           
Z2          		1143            
Z3          		17195           
Z4          		28760           
Z5          		-1733           
Z6          		-9450           
X           		-4532           
XZ          		-8966           
XZ2         		-15164          
XZ3         		10202           
Y           		-848            
YZ          		2645            
YZ2         		-6525           
YZ3         		6954            
XY          		-763            
XYZ         		-34400          
(X2-Y2)     		-2003           
(X2-Y2)Z    		-18468          
X3          		-12093          
Y3          		138             
#
# Lock Parameter
#
FIELD		1030.733
LOCKPHASE		56.600  
LOCKPOWER		-20.000 
LOCKGAIN		112.600 
LOCKDC		-74.900 
LOCKSHIFT		7.240   
LOOPGAIN		-12.000 
LOOPTIME		0.400   
LOOPFILTER		100.000 
#
IEEE64_VERSION_CODE 1
#
# Shim currents 
#
SHIM_SETTING [1 ]  -3152.98500006  
SHIM_SETTING [2 ]  565.78500000    
SHIM_SETTING [3 ]  9044.57000000   
SHIM_SETTING [4 ]  15127.76000000  
SHIM_SETTING [5 ]  -911.55800000   
SHIM_SETTING [6 ]  -2383.83200000  
SHIM_SETTING [7 ]  -4716.11600000  
SHIM_SETTING [8 ]  -7976.26400000  
SHIM_SETTING [9 ]  -1053.57800000  
SHIM_SETTING [10]  -401.33800000   
SHIM_SETTING [11]  -446.04800000   
SHIM_SETTING [12]  1391.27000000   
SHIM_SETTING [13]  -3432.15000000  
SHIM_SETTING [14]  3657.80400000   
SHIM_SETTING [15]  -4970.70000000  
SHIM_SETTING [16]  -9714.16800000  
SHIM_SETTING [17]  5366.25200000   
SHIM_SETTING [18]  -18094.40000000 
SHIM_SETTING [19]  -6360.91800000  
SHIM_SETTING [20]  72.58800000     
