# Supplementary material for: Nitrosonium Ion-Catalyzed Oxidative Chlorination of Arenes
Source: J Org Chem. 2026 Jan 5;91(2):892–903. doi: 10.1021/acs.joc.5c01914 (PMC12814551; doi:10.1021/acs.joc.5c01914)
Supplement: Supplementary file 2 [file jo5c01914_si_002.zip › chlorination FID/1-methoxy-4-methyl-2-nitrobenzene/1/pdata/1/auditp.txt]

##TITLE= Audit trail, TopSpin 3.7.0
##JCAMPDX= 5.01
##ORIGIN= Bruker BioSpin GmbH
##OWNER= hou lab
$$ D:/hou lab/hou-28/chlorination-1/133/pdata/1/auditp.txt
##AUDIT TRAIL=  $$ (NUMBER, WHEN, WHO, WHERE, PROCESS, VERSION, WHAT)
(   1,<2025-05-29 17:01:52.328 +0800>,<hou lab>,<DESKTOP-H6OGDOM>,<go4>,<TopSpin 3.7.0>,
      <created by zg on data set with UUID '6b4435b8-3c6b-11f0-8972-246a0e80b46f'
       started at 2025-05-29 17:00:50.808 +0800,
       POWCHK enabled, PULCHK disabled,
       completed at 2025-05-29 17:01:52.300 +0800

       configuration hash MD5:
       8D 06 28 51 55 5E FE 73 C5 6E C1 C2 66 B4 A0 C3
       data hash MD5: 16K
       CB 15 F1 0F A5 F2 F4 45 CC DE 00 97 B4 71 41 53>)
(   2,<2025-05-29 17:02:09.243 +0800>,<hou lab>,<DESKTOP-H6OGDOM>,<proc1d>,<TopSpin 3.7.0>,
      <Start of raw data processing
       em LB = 0.1 SI = 16K 
       data hash MD5: 16K
       C3 71 06 AC 65 9D 8E 99 AD E5 0C 5D 2C 86 E0 E9>)
(   3,<2025-05-29 17:02:09.318 +0800>,<hou lab>,<DESKTOP-H6OGDOM>,<proc1d>,<TopSpin 3.7.0>,
      <ft FT_mod = 6 PKNL = 1 SI = 16K 
       data hash MD5: 16K
       C5 6D C8 96 78 89 84 C9 00 92 71 86 B0 9B 54 B0>)
(   4,<2025-05-29 17:02:09.442 +0800>,<hou lab>,<DESKTOP-H6OGDOM>,<proc1d>,<TopSpin 3.7.0>,
      <apk 
       data hash MD5: 16K
       C7 39 68 15 39 7E DB DE 6D CA 6C 80 CE 66 4E 2B>)
(   5,<2025-05-29 17:02:09.511 +0800>,<hou lab>,<DESKTOP-H6OGDOM>,<proc1d>,<TopSpin 3.7.0>,
      <abs n ABSG = 5 
       data hash MD5: 16K
       2A D0 DD 1A 92 E3 BB D2 CB 0A 49 AA DE CE 11 82>)
(   6,<2025-07-12 14:44:30.205 +0800>,<USER>,<SF_PC>,<proc1d>,<TOPSPIN 2.1>,
      <pk fgphup PHC0 = 11.2 PHC1 = 0 
       data hash MD5: 16K
       0B 6B F0 8C D0 7B 48 45 CC AA F7 AF 39 0A 17 81>)
##END=

$$ hash MD5
$$ 12 AA B0 23 9F A8 40 E1 B4 55 E1 A1 47 67 44 04
