# Supplementary material for: Nitrosonium Ion-Catalyzed Oxidative Chlorination of Arenes
Source: J Org Chem. 2026 Jan 5;91(2):892–903. doi: 10.1021/acs.joc.5c01914 (PMC12814551; doi:10.1021/acs.joc.5c01914)
Supplement: Supplementary file 2 [file jo5c01914_si_002.zip › chlorination FID/1-methoxy-4-methyl-2-nitrobenzene/1/pdata/1/integrals.txt]

   Current data set:
   NAME =	chlorination-1	EXPNO =	133	PROCNO = 1
   USER =	NMR 300	DU    =	C:/topspin

   Number   Integrated Region     Integral
     1      7.674      7.588         1.00000
     2      7.375      7.280         1.15437
     3      7.029      6.914         1.39596
     4      3.940      3.878         3.06256
     5      2.362      2.272         3.23228
