# Supplementary material for: Nitrosonium Ion-Catalyzed Oxidative Chlorination of Arenes
Source: J Org Chem. 2026 Jan 5;91(2):892–903. doi: 10.1021/acs.joc.5c01914 (PMC12814551; doi:10.1021/acs.joc.5c01914)
Supplement: Supplementary file 2 [file jo5c01914_si_002.zip › chlorination FID/1-methoxy-4-methyl-2-nitrobenzene/1/pdata/1/intrng]

A 1.0 #regions in PPM
# low field   high field  bias        slope
  7.674438240153504  7.5881624355265105  -0.0  -0.0  # for region 1
  7.37452710978348  7.2800345618586775  -0.0  -0.0  # for region 2
  7.029423891275506  6.914389485106182  -0.0  -0.0  # for region 3
  3.939928411299363  3.8783028365657963  -0.0  -0.0  # for region 4
  2.362313698120056  2.271929521844158  -0.0  -0.0  # for region 5
