# Supplementary material for: Nitrosonium Ion-Catalyzed Oxidative Chlorination of Arenes
Source: J Org Chem. 2026 Jan 5;91(2):892–903. doi: 10.1021/acs.joc.5c01914 (PMC12814551; doi:10.1021/acs.joc.5c01914)
Supplement: Supplementary file 2 [file jo5c01914_si_002.zip › chlorination FID/1-methoxy-4-methyl-2-nitrobenzene/1/pdata/1/peaklist.xml]

<?xml version="1.0" encoding="UTF-8"?>
<PeakList>
  <PeakList1D>
    <PeakList1DHeader creator="NMR 300" date="2025-06-01T20:08:36" expNo="133" name="chlorination-1" owner="" procNo="1" source="C:/topspin">
      <PeakPickDetails>F1=7.781ppm, F2=7.511ppm, MI=1.87cm, MAXI=4.78cm, PC=1.000
      </PeakPickDetails>
    </PeakList1DHeader>
    <Peak1D F1="7.6231" intensity="2.42" type="0"/>
  </PeakList1D>
  <PeakList1D>
    <PeakList1DHeader creator="NMR 300" date="2025-06-01T20:08:36" expNo="133" name="chlorination-1" owner="" procNo="1" source="C:/topspin">
      <PeakPickDetails>F1=7.405ppm, F2=7.154ppm, MI=0.96cm, MAXI=3.66cm, PC=1.000
      </PeakPickDetails>
    </PeakList1DHeader>
    <Peak1D F1="7.3314" intensity="1.46" type="0"/>
    <Peak1D F1="7.3031" intensity="1.53" type="0"/>
    <Peak1D F1="7.26" intensity="2.68" type="0"/>
  </PeakList1D>
  <PeakList1D>
    <PeakList1DHeader creator="NMR 300" date="2025-06-01T20:08:36" expNo="133" name="chlorination-1" owner="" procNo="1" source="C:/topspin">
      <PeakPickDetails>F1=7.076ppm, F2=6.719ppm, MI=1.31cm, MAXI=3.47cm, PC=1.000
      </PeakPickDetails>
    </PeakList1DHeader>
    <Peak1D F1="6.9764" intensity="2.65" type="0"/>
    <Peak1D F1="6.948" intensity="2.04" type="0"/>
  </PeakList1D>
  <PeakList1D>
    <PeakList1DHeader creator="NMR 300" date="2025-06-01T20:08:36" expNo="133" name="chlorination-1" owner="" procNo="1" source="C:/topspin">
      <PeakPickDetails>F1=4.074ppm, F2=3.688ppm, MI=14.39cm, MAXI=15.56cm, PC=1.000
      </PeakPickDetails>
    </PeakList1DHeader>
    <Peak1D F1="3.8981" intensity="15.0" type="0"/>
  </PeakList1D>
  <PeakList1D>
    <PeakList1DHeader creator="NMR 300" date="2025-06-01T20:08:36" expNo="133" name="chlorination-1" owner="" procNo="1" source="C:/topspin">
      <PeakPickDetails>F1=2.578ppm, F2=1.892ppm, MI=11.02cm, MAXI=13.88cm, PC=1.000
      </PeakPickDetails>
    </PeakList1DHeader>
    <Peak1D F1="2.311" intensity="12.23" type="0"/>
  </PeakList1D>
</PeakList>
