# Supplementary material for: Nitrosonium Ion-Catalyzed Oxidative Chlorination of Arenes
Source: J Org Chem. 2026 Jan 5;91(2):892–903. doi: 10.1021/acs.joc.5c01914 (PMC12814551; doi:10.1021/acs.joc.5c01914)
Supplement: Supplementary file 2 [file jo5c01914_si_002.zip › chlorination FID/1-methoxy-4-methyl-2-nitrobenzene/1/pdata/1/peakrng]

P    #regions in PPM
# 2025-06-01 20:08:43 +0800  USER@SF_PC
# low field   high field   mi   maxi
  7.781197710792032  7.510883150119357  1.869  4.778  # for region 1
  7.404688144140805  7.15368176637332  0.961  3.657  # for region 2
  7.076449034752556  6.719247651006519  1.308  3.470  # for region 3
  4.074026592995332  3.687862934891509  14.388  15.563  # for region 4
  2.5776424178430184  1.8922019247087325  11.025  13.881  # for region 5
