# Supplementary material for: Nitrosonium Ion-Catalyzed Oxidative Chlorination of Arenes
Source: J Org Chem. 2026 Jan 5;91(2):892–903. doi: 10.1021/acs.joc.5c01914 (PMC12814551; doi:10.1021/acs.joc.5c01914)
Supplement: Supplementary file 2 [file jo5c01914_si_002.zip › chlorination FID/1-methoxy-4-methyl-2-nitrobenzene/13/pdata/1/assocs]

##TITLE= Parameter file, TOPSPIN		Version 2.1
##JCAMPDX= 5.0
##DATATYPE= Parameter Values
##NPOINTS= 1	$$ modification sequence number
##ORIGIN= Bruker BioSpin GmbH
##OWNER= USER
$$ 2025-07-11 16:41:20.455 +0800  USER@SF_PC
$$ C:/topspin/data/NMR 300/nmr/chlorination-1/134/pdata/1/assocs
$$ process C:\topspin\prog\mod\dataserver.exe
##$MULTDISP= <C:/topspin/data/NMR 500/nmr/chlorination/142/pdata/1>
##END=
