# Supplementary material for: Nitrosonium Ion-Catalyzed Oxidative Chlorination of Arenes
Source: J Org Chem. 2026 Jan 5;91(2):892–903. doi: 10.1021/acs.joc.5c01914 (PMC12814551; doi:10.1021/acs.joc.5c01914)
Supplement: Supplementary file 2 [file jo5c01914_si_002.zip › chlorination FID/1-methoxy-4-methyl-2-nitrobenzene/13/pdata/1/auditp.txt]

##TITLE= Audit trail, TopSpin 3.7.0
##JCAMPDX= 5.01
##ORIGIN= Bruker BioSpin GmbH
##OWNER= hou lab
$$ D:/hou lab/hou-28/chlorination-1/134/pdata/1/auditp.txt
##AUDIT TRAIL=  $$ (NUMBER, WHEN, WHO, WHERE, PROCESS, VERSION, WHAT)
(   1,<2025-05-29 17:05:18.257 +0800>,<hou lab>,<DESKTOP-H6OGDOM>,<go4>,<TopSpin 3.7.0>,
      <created by zg on data set with UUID 'c4e0361c-3c6b-11f0-8c9b-246a0e80b46f'
       started at 2025-05-29 17:03:21.130 +0800,
       POWCHK enabled, PULCHK disabled,
       terminated by command 'halt'
       configuration hash MD5:
       8D 06 28 51 55 5E FE 73 C5 6E C1 C2 66 B4 A0 C3
       data hash MD5: 10712
       7A 8D B9 B6 07 AB 65 27 2F F5 E0 3D E6 56 AA 86>)
(   2,<2025-05-29 17:05:48.072 +0800>,<hou lab>,<DESKTOP-H6OGDOM>,<proc1d>,<TopSpin 3.7.0>,
      <Start of raw data processing
       em LB = 2 SI = 16K 
       data hash MD5: 16K
       34 31 04 1B 79 47 73 53 F1 EE 50 AE AB A9 5A C9>)
(   3,<2025-05-29 17:05:48.120 +0800>,<hou lab>,<DESKTOP-H6OGDOM>,<proc1d>,<TopSpin 3.7.0>,
      <ft FT_mod = 6 PKNL = 1 SI = 16K 
       data hash MD5: 16K
       92 8B 1E 90 0F 56 24 29 33 D0 47 FF EB E5 3B 80>)
(   4,<2025-05-29 17:05:48.215 +0800>,<hou lab>,<DESKTOP-H6OGDOM>,<proc1d>,<TopSpin 3.7.0>,
      <apk 
       data hash MD5: 16K
       72 C5 9B 06 00 C4 8D 19 EC 8E F4 1C C3 93 01 1E>)
(   5,<2025-05-29 17:05:48.247 +0800>,<hou lab>,<DESKTOP-H6OGDOM>,<proc1d>,<TopSpin 3.7.0>,
      <abs n ABSG = 5 
       data hash MD5: 16K
       67 78 91 7C D8 7B AE FC 0A BE 3F B5 6F 03 FD 48>)
##END=

$$ hash MD5
$$ AF 7E 4F 7D 5F F3 61 52 A7 18 E6 3D 5E EC D2 4E
