# Supplementary material for: Nitrosonium Ion-Catalyzed Oxidative Chlorination of Arenes
Source: J Org Chem. 2026 Jan 5;91(2):892–903. doi: 10.1021/acs.joc.5c01914 (PMC12814551; doi:10.1021/acs.joc.5c01914)
Supplement: Supplementary file 2 [file jo5c01914_si_002.zip › chlorination FID/1-methoxy-4-methyl-2-nitrobenzene/13/pdata/1/peaklist.xml]

<?xml version="1.0" encoding="UTF-8"?>
<PeakList>
  <PeakList1D>
    <PeakList1DHeader creator="NMR 300" date="2025-06-01T20:10:42" expNo="134" name="chlorination-1" owner="" procNo="1" source="C:/topspin">
      <PeakPickDetails>F1=152.276ppm, F2=150.280ppm, MI=1.37cm, MAXI=1.82cm, PC=1.000
      </PeakPickDetails>
    </PeakList1DHeader>
    <Peak1D F1="150.8086" intensity="1.62" type="0"/>
  </PeakList1D>
  <PeakList1D>
    <PeakList1DHeader creator="NMR 300" date="2025-06-01T20:10:42" expNo="134" name="chlorination-1" owner="" procNo="1" source="C:/topspin">
      <PeakPickDetails>F1=136.123ppm, F2=133.945ppm, MI=12.48cm, MAXI=13.86cm, PC=1.000
      </PeakPickDetails>
    </PeakList1DHeader>
    <Peak1D F1="134.769" intensity="13.54" type="0"/>
  </PeakList1D>
  <PeakList1D>
    <PeakList1DHeader creator="NMR 300" date="2025-06-01T20:10:42" expNo="134" name="chlorination-1" owner="" procNo="1" source="C:/topspin">
      <PeakPickDetails>F1=132.674ppm, F2=129.408ppm, MI=1.33cm, MAXI=3.39cm, PC=1.000
      </PeakPickDetails>
    </PeakList1DHeader>
    <Peak1D F1="131.8691" intensity="1.92" type="0"/>
    <Peak1D F1="130.0595" intensity="2.51" type="0"/>
  </PeakList1D>
  <PeakList1D>
    <PeakList1DHeader creator="NMR 300" date="2025-06-01T20:10:42" expNo="134" name="chlorination-1" owner="" procNo="1" source="C:/topspin">
      <PeakPickDetails>F1=126.504ppm, F2=123.781ppm, MI=12.97cm, MAXI=14.26cm, PC=1.000
      </PeakPickDetails>
    </PeakList1DHeader>
    <Peak1D F1="125.6728" intensity="13.5" type="0"/>
  </PeakList1D>
  <PeakList1D>
    <PeakList1DHeader creator="NMR 300" date="2025-06-01T20:10:42" expNo="134" name="chlorination-1" owner="" procNo="1" source="C:/topspin">
      <PeakPickDetails>F1=115.069ppm, F2=110.350ppm, MI=12.36cm, MAXI=14.58cm, PC=1.000
      </PeakPickDetails>
    </PeakList1DHeader>
    <Peak1D F1="113.3642" intensity="13.72" type="0"/>
  </PeakList1D>
  <PeakList1D>
    <PeakList1DHeader creator="NMR 300" date="2025-06-01T20:10:42" expNo="134" name="chlorination-1" owner="" procNo="1" source="C:/topspin">
      <PeakPickDetails>F1=80.222ppm, F2=73.506ppm, MI=4.55cm, MAXI=5.97cm, PC=1.000
      </PeakPickDetails>
    </PeakList1DHeader>
    <Peak1D F1="77.4255" intensity="5.25" type="0"/>
    <Peak1D F1="77.0001" intensity="5.49" type="0"/>
    <Peak1D F1="76.5759" intensity="4.89" type="0"/>
  </PeakList1D>
  <PeakList1D>
    <PeakList1DHeader creator="NMR 300" date="2025-06-01T20:10:42" expNo="134" name="chlorination-1" owner="" procNo="1" source="C:/topspin">
      <PeakPickDetails>F1=59.713ppm, F2=49.367ppm, MI=12.12cm, MAXI=16.24cm, PC=1.000
      </PeakPickDetails>
    </PeakList1DHeader>
    <Peak1D F1="56.4125" intensity="15.0" type="0"/>
  </PeakList1D>
  <PeakList1D>
    <PeakList1DHeader creator="NMR 300" date="2025-06-01T20:10:42" expNo="134" name="chlorination-1" owner="" procNo="1" source="C:/topspin">
      <PeakPickDetails>F1=23.958ppm, F2=13.249ppm, MI=5.37cm, MAXI=9.13cm, PC=1.000
      </PeakPickDetails>
    </PeakList1DHeader>
    <Peak1D F1="19.9988" intensity="7.54" type="0"/>
  </PeakList1D>
</PeakList>
