# Supplementary material for: Nitrosonium Ion-Catalyzed Oxidative Chlorination of Arenes
Source: J Org Chem. 2026 Jan 5;91(2):892–903. doi: 10.1021/acs.joc.5c01914 (PMC12814551; doi:10.1021/acs.joc.5c01914)
Supplement: Supplementary file 2 [file jo5c01914_si_002.zip › chlorination FID/1-methoxy-4-methyl-2-nitrobenzene/13/pdata/1/peakrng]

P    #regions in PPM
# 2025-06-01 20:10:46 +0800  USER@SF_PC
# low field   high field   mi   maxi
  152.2761897088566  150.27971999872858  1.373  1.818  # for region 1
  136.12293478145705  133.94496782495372  12.482  13.856  # for region 2
  132.6744871003268  129.40753666557183  1.333  3.393  # for region 3
  126.50358072356741  123.78112202793827  12.967  14.260  # for region 4
  115.06925420192502  110.35032579616784  12.361  14.583  # for region 5
  80.22178289787202  73.5063847819868  4.545  5.975  # for region 6
  59.71259405746582  49.36725101407509  12.119  16.239  # for region 7
  23.95763652153644  13.249298985395152  5.373  9.129  # for region 8
