# Supplementary material for: Nitrosonium Ion-Catalyzed Oxidative Chlorination of Arenes
Source: J Org Chem. 2026 Jan 5;91(2):892–903. doi: 10.1021/acs.joc.5c01914 (PMC12814551; doi:10.1021/acs.joc.5c01914)
Supplement: Supplementary file 2 [file jo5c01914_si_002.zip › chlorination FID/2,4-dimethoxy-1-nitrobenzene/1/pdata/1/auditp.txt]

##TITLE= Audit trail, TopSpin 3.7.0
##JCAMPDX= 5.01
##ORIGIN= Bruker BioSpin GmbH
##OWNER= hou lab
$$ D:/hou lab/hou-28/chlorination-1/199/pdata/1/auditp.txt
##AUDIT TRAIL=  $$ (NUMBER, WHEN, WHO, WHERE, PROCESS, VERSION, WHAT)
(   1,<2025-07-10 17:24:33.173 +0800>,<hou lab>,<DESKTOP-H6OGDOM>,<go4>,<TopSpin 3.7.0>,
      <created by zg on data set with UUID '8bc8b168-5d6f-11f0-ba5f-246a0e80b46f'
       started at 2025-07-10 17:23:31.690 +0800,
       POWCHK enabled, PULCHK disabled,
       completed at 2025-07-10 17:24:33.173 +0800

       configuration hash MD5:
       63 27 FC 99 48 87 93 2D 37 65 B3 59 F2 E8 E5 45
       data hash MD5: 16K
       E8 75 8A 03 F6 B3 9C D0 9C 5F 53 B5 8C 75 FF 27>)
(   2,<2025-07-10 17:25:02.791 +0800>,<hou lab>,<DESKTOP-H6OGDOM>,<proc1d>,<TopSpin 3.7.0>,
      <Start of raw data processing
       em LB = 0.1 SI = 16K 
       data hash MD5: 16K
       8D 07 30 73 AF 7D B4 4B C1 56 63 88 1F F6 66 3D>)
(   3,<2025-07-10 17:25:02.838 +0800>,<hou lab>,<DESKTOP-H6OGDOM>,<proc1d>,<TopSpin 3.7.0>,
      <ft FT_mod = 6 PKNL = 1 SI = 16K 
       data hash MD5: 16K
       35 6B 78 C7 BB A9 E7 9F 99 6D DD 90 9E B2 94 85>)
(   4,<2025-07-10 17:25:02.940 +0800>,<hou lab>,<DESKTOP-H6OGDOM>,<proc1d>,<TopSpin 3.7.0>,
      <apk 
       data hash MD5: 16K
       AE 5C D0 BD 03 3C 6A 08 EF 09 B4 7D 77 7D 09 59>)
(   5,<2025-07-10 17:25:02.988 +0800>,<hou lab>,<DESKTOP-H6OGDOM>,<proc1d>,<TopSpin 3.7.0>,
      <abs n ABSG = 5 
       data hash MD5: 16K
       16 5D 3F 87 60 F7 65 12 89 90 52 99 D5 F4 8D 3A>)
##END=

$$ hash MD5
$$ 51 90 D4 B9 98 E6 F2 CF 80 CC 61 97 A9 80 41 40
