# Supplementary material for: Nitrosonium Ion-Catalyzed Oxidative Chlorination of Arenes
Source: J Org Chem. 2026 Jan 5;91(2):892–903. doi: 10.1021/acs.joc.5c01914 (PMC12814551; doi:10.1021/acs.joc.5c01914)
Supplement: Supplementary file 2 [file jo5c01914_si_002.zip › chlorination FID/2,4-dimethoxy-1-nitrobenzene/1/pdata/1/integrals.txt]

   Current data set:
   NAME =	chlorination-1	EXPNO =	199	PROCNO = 1
   USER =	NMR 300	DU    =	C:/topspin

   Number   Integrated Region     Integral
     1      8.032      7.936         1.00000
     2      6.535      6.449         2.01800
     3      3.944      3.912         3.01552
     4      3.894      3.855         3.01911
