# Supplementary material for: Nitrosonium Ion-Catalyzed Oxidative Chlorination of Arenes
Source: J Org Chem. 2026 Jan 5;91(2):892–903. doi: 10.1021/acs.joc.5c01914 (PMC12814551; doi:10.1021/acs.joc.5c01914)
Supplement: Supplementary file 2 [file jo5c01914_si_002.zip › chlorination FID/2,4-dimethoxy-1-nitrobenzene/1/pdata/1/intrng]

A 1.0 #regions in PPM
# low field   high field  bias        slope
  8.032204090964754  7.935663176409889  -0.0  -0.0  # for region 1
  6.534613153932416  6.448933092264974  -0.0  -0.0  # for region 2
  3.943687630731278  3.912263824908718  -0.0  -0.0  # for region 3
  3.893933271512225  3.8546535142340246  -0.0  -0.0  # for region 4
