# Supplementary material for: Nitrosonium Ion-Catalyzed Oxidative Chlorination of Arenes
Source: J Org Chem. 2026 Jan 5;91(2):892–903. doi: 10.1021/acs.joc.5c01914 (PMC12814551; doi:10.1021/acs.joc.5c01914)
Supplement: Supplementary file 2 [file jo5c01914_si_002.zip › chlorination FID/2,4-dimethoxy-1-nitrobenzene/1/pdata/1/peaklist.xml]

<?xml version="1.0" encoding="UTF-8"?>
<PeakList>
  <PeakList1D>
    <PeakList1DHeader creator="NMR 300" date="2025-07-12T15:00:44" expNo="199" name="chlorination-1" owner="" procNo="1" source="C:/topspin">
      <PeakPickDetails>F1=7.990ppm, F2=7.979ppm, MI=0.19cm, MAXI=2.72cm, PC=1.000
      </PeakPickDetails>
    </PeakList1DHeader>
    <Peak1D F1="7.9851" intensity="1.85" type="0"/>
  </PeakList1D>
  <PeakList1D>
    <PeakList1DHeader creator="NMR 300" date="2025-07-12T15:00:44" expNo="199" name="chlorination-1" owner="" procNo="1" source="C:/topspin">
      <PeakPickDetails>F1=7.968ppm, F2=7.947ppm, MI=1.28cm, MAXI=3.06cm, PC=1.000
      </PeakPickDetails>
    </PeakList1DHeader>
    <Peak1D F1="7.9557" intensity="1.91" type="0"/>
  </PeakList1D>
  <PeakList1D>
    <PeakList1DHeader creator="NMR 300" date="2025-07-12T15:00:44" expNo="199" name="chlorination-1" owner="" procNo="1" source="C:/topspin">
      <PeakPickDetails>F1=7.272ppm, F2=7.242ppm, MI=0.02cm, MAXI=0.36cm, PC=1.000
      </PeakPickDetails>
    </PeakList1DHeader>
    <Peak1D F1="7.26" intensity="0.16" type="0"/>
  </PeakList1D>
  <PeakList1D>
    <PeakList1DHeader creator="NMR 300" date="2025-07-12T15:00:44" expNo="199" name="chlorination-1" owner="" procNo="1" source="C:/topspin">
      <PeakPickDetails>F1=6.565ppm, F2=6.362ppm, MI=0.56cm, MAXI=5.12cm, PC=1.000
      </PeakPickDetails>
    </PeakList1DHeader>
    <Peak1D F1="6.5152" intensity="1.58" type="0"/>
    <Peak1D F1="6.5057" intensity="3.61" type="0"/>
    <Peak1D F1="6.4968" intensity="0.8" type="0"/>
    <Peak1D F1="6.4754" intensity="1.58" type="0"/>
    <Peak1D F1="6.4671" intensity="1.07" type="0"/>
  </PeakList1D>
  <PeakList1D>
    <PeakList1DHeader creator="NMR 300" date="2025-07-12T15:00:44" expNo="199" name="chlorination-1" owner="" procNo="1" source="C:/topspin">
      <PeakPickDetails>F1=4.190ppm, F2=3.688ppm, MI=12.86cm, MAXI=16.38cm, PC=1.000
      </PeakPickDetails>
    </PeakList1DHeader>
    <Peak1D F1="3.9256" intensity="14.4" type="0"/>
    <Peak1D F1="3.8683" intensity="15.0" type="0"/>
  </PeakList1D>
</PeakList>
