# Supplementary material for: Nitrosonium Ion-Catalyzed Oxidative Chlorination of Arenes
Source: J Org Chem. 2026 Jan 5;91(2):892–903. doi: 10.1021/acs.joc.5c01914 (PMC12814551; doi:10.1021/acs.joc.5c01914)
Supplement: Supplementary file 2 [file jo5c01914_si_002.zip › chlorination FID/2,4-dimethoxy-1-nitrobenzene/1/pdata/1/peakrng]

P    #regions in PPM
# 2025-07-12 15:00:45 +0800  USER@SF_PC
# low field   high field   mi   maxi
  7.9896602499619345  7.978624807627733  0.193  2.722  # for region 1
  7.967792649757558  7.947144756337512  1.277  3.059  # for region 2
  7.271910928311215  7.242465658410816  0.022  0.357  # for region 3
  6.564782189730809  6.362046269165592  0.560  5.119  # for region 4
  4.1898756916811335  3.6878629359958364  12.862  16.382  # for region 5
