# Supplementary material for: Nitrosonium Ion-Catalyzed Oxidative Chlorination of Arenes
Source: J Org Chem. 2026 Jan 5;91(2):892–903. doi: 10.1021/acs.joc.5c01914 (PMC12814551; doi:10.1021/acs.joc.5c01914)
Supplement: Supplementary file 2 [file jo5c01914_si_002.zip › chlorination FID/2,4-dimethoxy-1-nitrobenzene/13/pdata/1/auditp.txt]

##TITLE= Audit trail, TopSpin 3.7.0
##JCAMPDX= 5.01
##ORIGIN= Bruker BioSpin GmbH
##OWNER= hou lab
$$ D:/hou lab/hou-28/chlorination-1/200/pdata/1/auditp.txt
##AUDIT TRAIL=  $$ (NUMBER, WHEN, WHO, WHERE, PROCESS, VERSION, WHAT)
(   1,<2025-07-10 17:36:42.770 +0800>,<hou lab>,<DESKTOP-H6OGDOM>,<go4>,<TopSpin 3.7.0>,
      <created by zg on data set with UUID 'ef85e1b2-5d6f-11f0-b6f6-246a0e80b46f'
       started at 2025-07-10 17:26:19.017 +0800,
       POWCHK enabled, PULCHK disabled,
       terminated by command 'halt'
       configuration hash MD5:
       63 27 FC 99 48 87 93 2D 37 65 B3 59 F2 E8 E5 45
       data hash MD5: 10712
       D3 6B 3D 64 F1 E0 CE 35 B1 9C 87 9B 65 8A E0 E2>)
(   2,<2025-07-10 17:36:44.101 +0800>,<hou lab>,<DESKTOP-H6OGDOM>,<proc1d>,<TopSpin 3.7.0>,
      <Start of raw data processing
       em LB = 2 SI = 16K 
       data hash MD5: 16K
       CC F0 30 CD C9 5F A9 68 D8 50 9A 0C EC B4 16 70>)
(   3,<2025-07-10 17:36:44.149 +0800>,<hou lab>,<DESKTOP-H6OGDOM>,<proc1d>,<TopSpin 3.7.0>,
      <ft FT_mod = 6 PKNL = 1 SI = 16K 
       data hash MD5: 16K
       65 9C 53 BD 2E 9E E3 B8 58 06 B8 C1 E4 C9 3B 14>)
(   4,<2025-07-10 17:36:44.244 +0800>,<hou lab>,<DESKTOP-H6OGDOM>,<proc1d>,<TopSpin 3.7.0>,
      <apk 
       data hash MD5: 16K
       BA 2C 19 BA 73 85 96 2F 6B D7 71 88 86 23 AD A9>)
(   5,<2025-07-10 17:36:44.317 +0800>,<hou lab>,<DESKTOP-H6OGDOM>,<proc1d>,<TopSpin 3.7.0>,
      <abs n ABSG = 5 
       data hash MD5: 16K
       59 9E D8 EB 7A 50 5A 04 75 A5 A4 98 D9 41 9D 65>)
##END=

$$ hash MD5
$$ 89 6E 67 41 97 10 22 8B 0F EA C0 BD 2F 6C 3D A2
