# Supplementary material for: Nitrosonium Ion-Catalyzed Oxidative Chlorination of Arenes
Source: J Org Chem. 2026 Jan 5;91(2):892–903. doi: 10.1021/acs.joc.5c01914 (PMC12814551; doi:10.1021/acs.joc.5c01914)
Supplement: Supplementary file 2 [file jo5c01914_si_002.zip › chlorination FID/2,4-dimethoxy-1-nitrobenzene/13/pdata/1/peaklist.xml]

<?xml version="1.0" encoding="UTF-8"?>
<PeakList>
  <PeakList1D>
    <PeakList1DHeader creator="NMR 300" date="2025-07-10T17:43:23" expNo="200" name="chlorination-1" owner="" procNo="1" source="C:/topspin">
      <PeakPickDetails>F1=168.066ppm, F2=151.550ppm, MI=0.91cm, MAXI=2.56cm, PC=1.000
      </PeakPickDetails>
    </PeakList1DHeader>
    <Peak1D F1="164.7699" intensity="1.67" type="0"/>
    <Peak1D F1="155.6231" intensity="1.43" type="0"/>
  </PeakList1D>
  <PeakList1D>
    <PeakList1DHeader creator="NMR 300" date="2025-07-10T17:43:23" expNo="200" name="chlorination-1" owner="" procNo="1" source="C:/topspin">
      <PeakPickDetails>F1=132.311ppm, F2=130.678ppm, MI=0.55cm, MAXI=1.40cm, PC=1.000
      </PeakPickDetails>
    </PeakList1DHeader>
    <Peak1D F1="131.3589" intensity="0.87" type="0"/>
  </PeakList1D>
  <PeakList1D>
    <PeakList1DHeader creator="NMR 300" date="2025-07-10T17:43:23" expNo="200" name="chlorination-1" owner="" procNo="1" source="C:/topspin">
      <PeakPickDetails>F1=128.682ppm, F2=126.141ppm, MI=11.70cm, MAXI=12.74cm, PC=1.000
      </PeakPickDetails>
    </PeakList1DHeader>
    <Peak1D F1="128.4052" intensity="12.23" type="0"/>
  </PeakList1D>
  <PeakList1D>
    <PeakList1DHeader creator="NMR 300" date="2025-07-10T17:43:23" expNo="200" name="chlorination-1" owner="" procNo="1" source="C:/topspin">
      <PeakPickDetails>F1=105.813ppm, F2=93.108ppm, MI=12.64cm, MAXI=14.91cm, PC=1.000
      </PeakPickDetails>
    </PeakList1DHeader>
    <Peak1D F1="104.7083" intensity="13.25" type="0"/>
    <Peak1D F1="99.5078" intensity="12.79" type="0"/>
  </PeakList1D>
  <PeakList1D>
    <PeakList1DHeader creator="NMR 300" date="2025-07-10T17:43:23" expNo="200" name="chlorination-1" owner="" procNo="1" source="C:/topspin">
      <PeakPickDetails>F1=79.496ppm, F2=64.795ppm, MI=2.88cm, MAXI=6.54cm, PC=1.000
      </PeakPickDetails>
    </PeakList1DHeader>
    <Peak1D F1="77.4246" intensity="5.1" type="0"/>
    <Peak1D F1="77.0" intensity="4.9" type="0"/>
    <Peak1D F1="76.5785" intensity="4.82" type="0"/>
  </PeakList1D>
  <PeakList1D>
    <PeakList1DHeader creator="NMR 300" date="2025-07-10T17:43:23" expNo="200" name="chlorination-1" owner="" procNo="1" source="C:/topspin">
      <PeakPickDetails>F1=57.898ppm, F2=49.186ppm, MI=13.05cm, MAXI=15.49cm, PC=1.000
      </PeakPickDetails>
    </PeakList1DHeader>
    <Peak1D F1="56.3828" intensity="15.0" type="0"/>
    <Peak1D F1="55.8549" intensity="13.85" type="0"/>
  </PeakList1D>
</PeakList>
