# Supplementary material for: Nitrosonium Ion-Catalyzed Oxidative Chlorination of Arenes
Source: J Org Chem. 2026 Jan 5;91(2):892–903. doi: 10.1021/acs.joc.5c01914 (PMC12814551; doi:10.1021/acs.joc.5c01914)
Supplement: Supplementary file 2 [file jo5c01914_si_002.zip › chlorination FID/2,4-dimethoxy-1-nitrobenzene/13/pdata/1/peakrng]

P    #regions in PPM
# 2025-07-10 17:43:25 +0800  USER@SF_PC
# low field   high field   mi   maxi
  168.0664562761391  151.55020625332196  0.906  2.555  # for region 1
  132.311497435535  130.67802215855306  0.549  1.401  # for region 2
  128.68155237557517  126.14059083360331  11.701  12.745  # for region 3
  105.81289849782839  93.10809078796906  12.635  14.915  # for region 4
  79.49579681311978  64.79451932028256  2.884  6.537  # for region 5
  57.89762370635893  49.18575556245539  13.047  15.492  # for region 6
